# Supplementary material for: Relation between proteome characterization and semen quality in Italian chicken breeds
Source: PLoS One. 2025 Oct 8;20(10):e0333802. doi: 10.1371/journal.pone.0333802 (PMC12507248; doi:10.1371/journal.pone.0333802)
Supplement: S1 Table — Protein IDs and the corresponding gene name are indicated for each identified protein (N = 4). (XLSX) [file pone.0333802.s001.xlsx]

## Sheet: S1
Protein IDs	Gene name
A0A3Q2UDY1;A0A3Q2U274;A0A1D5PXT4;D5K9Y4;R4GK00	CDC14B
A0A3Q2TWN3	N/A
Q5F418;A0A1D5PI39	PSMD1
E1C0K5	MFGE8
F1NX30;Q5F362	TMEM30A
F1P4X6	ITM2A
A0A1L1RV80;A0A1D5PCD1;Q5ZHQ3	FLOT2
A0A1D5NV75;A0A1D5NUZ0;E1BQW1	NAPA
A0A1L1RLL6	PP2D1
A0A1D5PK48	APOC3
Q5ZLZ6	SLC16A1
F1NB02;A0A1D5PT58	RPS8
F1NSU6	ZADH2
F1NSZ4	NPEPL1
A0A1D5PVD3;A0A3Q2U1X2;A0A1D5NT64;F1NFH6	ATP11A
E1C4I9;A0A1L1RWY2	SLC25A21
A0A1D5PF07;A0A1D5PM92;E1BVM8	PPM1B
F1NSB1	LOC424109
F1P4I3;A0A1D5PLR5	VAMP3
F1NZY9;A0A1L1RLZ8;A0A1L1RZM9	CYB5R1
A0A1D5NTX7	SARS2
A0A1D5P973	SAR1B
F1NG97	AMPD3
F1NF80;A0A3Q2UEL1	PPCS
F1NR71	PSMD7
Q09121	EIF5A1
E1C6Q9;A0A3Q2UBW7;A0A1D5PBL2;A0A1L1RN23;E1C8E4	KRT10
Q5ZMJ6	SLC25A4
A0A3Q2U235	N/A
E1BVN1	MTX2
A0A3Q2U554;Q5ZI23;A0A1D5P901	HAGH
F1NZV7	MSLN
A0A3Q2U6X5	N/A
A0A1D5PQI1	LGALS3
A0A1D5NT61;P00368	GLUD2
F1NY09	C1H11ORF54
F1NG58	TCP11
F1NJT8;A0A1D5P9Q4;A0A3Q2UFR9	SPATA7
A0A3Q3ALP4	IGBP1
Q5F4A4;A0A1D5PSI2	IMPDH2
F1P1L8	SERPINB6
A0A1D5PUJ4;F1NE72	KARS
F1P4T6	TMEM63A
A0A3Q3A6G0	NHLRC3
A0A3Q2UAP3	LRRC34
P24798	ATP1A3
A0A1D5NXR2	BCAP31
A0A3Q3A9D6	GLIS3
A0A1D5PWK2;A0A1L1RMR6;Q5ZI75	ARL6
E1C0F3	RAB7A
E1BY93	JCHAIN
A0A1D5P592	PCCB
Q5ZK23	GLRX5
F1NDP5;P25324	TST
E1BXR5	MMEL1
Q5ZLG7	SLC25A6
P67962;F1NL64;A0A3Q3A3T9	CSNK1A1
E1C6X1;A0A1D5PM39	PPA2
E1C530	CEP78
A0A3Q2TWH1;A0A3Q2TX81;F1P0M2	PCCA
Q5ZJH5;F1NFT8;R4GMC9	WDR61
F1P0K5	SLC15A1
A0A1L1RPU6	TMEM53
A0A1L1RRF5	SPACA1
F1NKW9	PSMD5
P79769;F1NT44	TSN
A0A1L1RT07	HEXA
E1C9A2	PFN4
A0A3Q2TSB0	LOC112532718
R4GJX0	NUDT2
Q90732;A0A1L1RLH7;F1NSP7	PSMC1
A0A1D5NXL7;A0A1D5P9K2	PSMD3
A0A1D5PX97	PEPD
A0A1L1RPZ3;F1N9Z8	HDDC2
A0A3Q2TSD6;A0A1L1RYJ0	FAM71D
A0A1D5P3Y2;Q5ZIM8;A0A3Q2U159;A0A3Q2UIX5;E1C2T7;A0A1D5P2F6	PPP3CA
R4GIV8	UBE2R2
A0A1D5NXY4	BANF1
A0A3Q2U9E9;A0A3Q2U766;F1NPA2	PSMD11
A0A3Q2U0N4;A0A3Q2U637;A0A3Q2U8F2;A0A3Q2U7A2;A0A3Q2TXQ0;A0A3Q2TX54;A0A3Q2TUE3;A0A3Q2TTU9;A0A3Q2TT43;A0A3Q2U291;A0A3Q2UHW8;A0A3Q2U9E1;A0A3Q2U3K4;A0A3Q2U343;A0A3Q2U287;A0A3Q2ULL1;A0A3Q2UPH3;A0A3Q2UDA5;A0A3Q2U5M8;A0A3Q2U4V6;A0A3Q2TX22;A0A3Q2U540;A0A3Q2U2P6;A0A3Q3A2R2;A0A3Q2UAW0;A0A3Q2TX84;A0A3Q2TX27;A0A3Q2UCH6	N/A
E1C8W8	WRAP73
F1NIM4;A0A3Q3B0L8;A0A3Q2U9P1	FKBP4
Q5ZJZ5;F1NHH9	BDH1
A0A1D5P9L6;A0A1D5PFB1	DNAJC5
F1NHG6	FAM162A
E1BXG9	PPID
E1C008	WDR37
Q6LC82;Q5F337;O93466	cRac1A
A0A1D5PUZ5;F1NW02;CON__Q3MHH8	AMY2A
A0A1D5NUQ6	C7H2ORF47
P87362	BLMH
A0A1D5PPP8;A0A1D5PGL4;A0A1D5P3A7;E1BY27;A0A3Q2U6Q3;A0A3Q2TSC5;A0A3Q2UDG5	MYO18A
A0A3Q3ABU6;A0A3Q2UAP4	N/A
A0A1D5PKI0	N/A
F1NKJ7	ABHD10
E1BX85	GSTO2
A0A1D5NZW4	PLPP1
A0A3Q2U2I7	N/A
R4GLY5	TNFRSF25
Q5ZK05;F1P006	TOLLIP
H9KZL2	NCSTN
F1NFL0	SLC26A3
F1NJX8	FNTA
A0A1L1RQQ1	APOA1BP
F1NU79;A0A3Q2U839;A0A3Q2TZA6	PSMC5
F1P573	VKORC1L1
A0A3Q2U2G3;A0A3Q2U6I0;A0A3Q2UDZ5;E1C224;A0A3Q2TS19;A0A3Q2UCF5	VPS13C
A0A3Q2U8Z6	N/A
A0A1D5P2A3	PDE6D
F1P2D2	BPNT1
Q5ZK10;A0A452J7Z5	NSFL1C
A0A1D5PMT8	RPLP2
F1NLI1;A0A1D5PM93	TCTN3
Q5ZMB8	PSMC2
F1NBF1	MANBA
A0A1L1RVY5;F1NZ34	NUP54
F1NWX6;CON__P06868	PLG
A0A1D5PFL9	NUP93
F1P360	CKAP4
A0A3Q2TZC6;E1C5Z1	FSD1L
A0A1D5P763;A0A1D5NUH1;A0A3Q2UGW4;A0A3Q2TSF9	TXNL1
A0A1D5P5X1	RCN2
Q5ZM58	ACTR1A
Q5F499;F1N8M4;R4GJ94;A0A1D5PM27	OPA1
A0A3Q2UE16;A0A3Q2U3Q4	LOC424917
A0A1D5PE45	DHRS4
A0A1D5NTA0;A0A3Q2UMW0	OTUB1
P07032	ACYP1
F1N8Y3	CBR3
A0A3Q2UDN4	N/A
A0A1D5PNH0	MECR
Q5ZHQ1;Q5ZJM9	SUMO3
A0A3Q2UAY3	LOC112530976
F1NS88;A0A3Q2TUS9	ISOC1
E1BY22	MUT
Q5F327	PPP1R2
E1C155	ALDH6A1
F1NIP5;A0A3Q2U465;A0A3Q2TXD7;A0A3Q2U6T2;Q5ZI49;A0A1D5PV43;A0A452J7Z4	PRPS1L1
A0A1D5NVB1	HYLS1
P27463;F1NJC7	ALDH1A1
A0A1L1RP66;A0A1L1RYL5	PSMC6
A0A1L1RP46;A0A1D5PE33	RAB1B
F1N9A3	ARL3
F1NVW7	NDUFA11
A0A1L1S072	RP11-385D13.1
Q5ZKF5	SKP1
Q5ZIW8;A0A3Q2U980	RRAS
A0A1D5NVR1	SLC30A9
Q9I9D1	VDAC2
A0A1D5PTU5	APEH
R4GLS1	CISD2
A0A1D5PNG3	EIF6
A0A1D5NXK7;A0A1D5PGA6	PFDN5
E1C3C6	ATP6V1G1
Q5F370	PTGR2
A0A1L1RRU2	LOC107057394
F1NHL4	LAP3
F1P213	N/A
R4GME1	PFDN2
A0A1D5PV56;Q5ZLJ7;A0A1L1RVU7;A0A1D5P9B0;A0A1D5P2B9;A0A1L1RJZ6;A0A1L1RU52;P04268;H9L3K0;A0A452J839;A0A1D5P342;A0A1D5PSX3;H9L074	TPM3
A0A1D5PQE1;A0A1D5PUA5;A0A1L1RX17;F1NWA8	DNPEP
F1N9S7;Q92108	ANXA1
Q5ZKJ2	YWHAH
A0A1D5PJ47	MGAT2
A0A3Q2UCV3;F1NIQ4;A0A3Q2TZG8;A0A3Q2TXR5	TOM1L2
A0A1D5NZI0;A0A3Q3AC64	SLC26A8
A0A1D5P1P2;A0A1D5P3Z3	DDHD2
Q5ZIZ0	PGD
A0A1D5P600;A0A1D5PFB7;A0A1D5PXU1;A0A1D5NXZ4;P13538;A0A1D5PUR6;A0A1D5NYC2;A0A1D5P525;A0A1D5P603;R4GIG1;P02565;F1P3X1;A0A1D5NZY9;A0A1D5NVW6	MYH7
E1C3L8	C1orf228
R4GMD9	TXNDC17
A0A1D5PTE9;Q5ZIZ4;A0A1L1RX72;F1NCR3	NT5C2
A0A3Q2UBH6;A0A3Q2UF40;A0A3Q2U788;A0A3Q2UK59;A0A3Q2UFB8	LOC107051050
E1BW27	TMEM33
A0A3Q3AKK2;R4GH86	GPX1
F1P5S5	ACSS3
E1C8G9	CCSAP
A0A3Q3AHU9	LOC424401
Q5ZMM8;E1C7L0;A0A3Q2U0V6	CTBPL
Q5ZMK3	SCCPDH
P34065	PSMB5
E1C011	SLC3A1
F1N9A0	CEP126
E1BR45;A0A1L1RXT6	TLN2
A0A1L1RPT9	FAM188A
Q5ZIW6	SLC25A15
F1NK96	PDIA6
F1NFA8	NUP62
A0A1D5NYU9;A0A3Q3A4G0;A0A3Q3AH76;A0A3Q2U3F3	CCDC189
F1NGS2;A0A1L1RRM6	WBP2NL
F1NUG8	EMB
A0A3Q2UD74	N/A
A0A1D5PQ92	LOC112529929
A0A3Q2TUH0;A0A1D5PVA2	PDXK
P09102;A0A1D5PV06;A0A1L1RZP5	P4HB
A0A1D5PGF0	GHITM
A0A1D5PH89;F1NJU6	SMURF2
A0A1D5PD41	WDR77
Q10751	ACE
Q5ZIT5;F1NMT5	RAB10
E1C4W4	ALDH7A1
Q8AWC0	P2X1
P80585;F1NVH2;A0A3Q3AUZ6	TBCA
A0A1D5PSF4	ACOT4
P24479	S100A11
A0A1D5NYK7;Q9PU45;F1NQD9;Q9YGW6	RDX
F1NF92	CFAP221
Q5F3Z1;A0A1D5PSR2;A0A1L1RSU2	CTPS2
P27731;A0A1I7Q422	TTR
F1NWN4	FBLN2
A0A1D5PUD9;A0A1D5P3R0;A0A1D5NZQ8;A0A1L1RR77	POC1A
A0A1D5PV01;A0A1L1RKJ5	CTSA
F1N8Z4	RUVBL1
F1P2P4;A0A3Q2TUU0;A0A1D5NWH8	NAXD
A0A3Q2U395	N/A
F1NYZ0	MAL
A0A3Q2TZ77	N/A
A0A3Q2UP49	N/A
F1NM71	CETN1
A0A3Q2UJD2	INPP5J
E1C884	LOC416055
A0A1D5PKG6;A0A1D5PH36	UBE2L3
A0A1D5P4W0	RCC1
F1NAS0	SUGT1
P18943	MT-CO1
A0A3Q2U7G7	LOC771190
Q5ZKJ9	ATP6V1E1
A0A1D5PPA8;A0A1D5PNB8;A0A1D5NWI2	AHCY
E1BS42	FAM221A
Q5ZKG5;A0A1D5P9Z1	ACP1
F1P5B4	ARG2
A0A1D5PRJ9	TCTN1
F1NN08;A0A3Q2U6I8	ARF1
A0A3Q3AGC3;F1NC26;A0A3Q2U3R6;E1BT08	HSPA4L
A0A1D5PJW4;O13268	PSMA7
A0A3Q2UEE3	LOC107050412
Q6JLB2	PSMB1
P11183	GCSH
A0A3Q2UG81;E1BZE7	CCDC83
A0A1D5PHK9	HTRA2
F1NDD7	LOC100859381
A0A1L1RWG9;O93256	KRT24
A0A3Q2U3V9	LOC100858647
A0A1L1RQD3	LOC107056801
F1NNL1	TMEM231
A0A1D5PQ96;Q5ZLI9;A0A1D5PH80	HIBADH
Q5ZIT7	PSMC3
F1NC02	PSMA4
Q5ZLI2	PSMA3
A0A1L1RUX2;A0A1D5PVM5;Q8JFP1;A0A1D5P2Y8;Q5ZM36	EIF4A2
F1NEQ6	PSMA6
F1NG59	PDPR
A0A1D5PP62;A0A1D5PSJ5;F1P3D8	SLC25A12
E1BS31;A0A1D5NVE9;A0A1D5PB54;A0A3Q2UEK8;A0A3Q2UID9;A0A3Q2UGP4	MPP6
A0A1L1RMC0;O42265	PSMA1
A0A1D5PXI1	ALDH4A1
E1BXI3	PDCD5
Q5ZLF0;F1NH21	ST13
A0A1L1S121	N/A
E1C0Z3	TCTN2
A0A1D5PIW9	ANK3
A0A1D5PHL0	PSMA2
F1NXV6;CON__P00735	F2
R4GJH2;P48306	NDUFB4
A0A0A0MQ61;A0A1D5NT70;Q08392;P26697;F1NQS2	LOC100859645
P60706;P53478	ACTB
F1NJV1	PAOX
A0A1L1RNY8	H2AFX
F1N860	IP6K2
A0A1D5PFM6	N/A
P18939	MT-ND4
R4GGA2	SLCO4C1
A0A3Q2U8I0	OPA3
A0A3Q2UI99;A0A3Q2UB42	CCDC110
P09540;F1NJ37	N/A
F1P231;E1BQI2	RAP2C
P18936	MT-ND1
A0A1D5PFS3;A0A1D5NUC7	TMEM67
F1NZB7	ATP12A
A0A1D5P8N9	ANKMY1
P18940	MT-ND5
F1NLG3;A0A1D5PVR6;Q5ZIQ1	PTP4A2
A0A1D5P6S2	FAHD2A
A0A1L1RK74	REXO2
P20136	GSTM2
A0A1D5P2K1	RAD23A
P14093	MT-ATP8
A0A1D5PNU2	APOH
Q9PTR5	PAFAH1B1
A0A3Q2U2Y6	SDHC
A0A3Q2UCF6;A0A1L1RWK7	N/A
E1BQJ6	CENPE
F1NW93	GLB1L
A0A3Q3AAD1;A0A3Q2UFD3;A0A3Q2TVW2;A0A3Q2U011;A0A3Q2U950;A0A3Q2UG11	N/A
Q5ZM44	CHP1
R4GLB3	PSMB2
F1NPS0	NUP155
A0A3Q2U7I7;A0A1D5PII6	LOC107051177
F1NNV7;A0A1D5NXD7	APOO
A0A1D5NYJ2	LONP1
E1C170;A0A3Q2U587	SPATA17
Q5ZHX2	DNAL4
Q6XXM1	CENPA
P01038;R4GLT1;A0A1L1S0C3	N/A
F1NPJ8	GPX3
F1NLV4;E1BW98;A0A3Q2TRY6;A0A3Q2U1M1;A0A1D5P7Z5	GNB1
F1NNU3;A0A3Q2UPK4;A0A1D5P7V7	NFS1
A0A3Q2UB73	PEBP4
F1P3R7	UBXN6
E1BQ44	NDUFA1
Q5ZJ38;A0A3Q2TU27	RANBP1
A0A1L1RMH9;F1P5H9;A0A1L1RTV7	TMEM120A
A0A1D5P0U5	CALR
P18946	MT-CYB
F1P463;A0A1L1RIP9	CNDP2
E1BX02	PSMD2
F1P3Y5;A0A1D5P848	FAM183A
A0A1D5PNC5;A0A1D5PYF5;A0A3Q2U9K5;E1BW06	ECI2
P0CB05	CEP63
A0A3Q2U0L0;A0A3Q2UH57	LRRC72
A0A1D5NVY0	USMG5
F1NLC8	NRDC
A0A1D5PBX4;A0A3Q2TV57	N/A
A0A1L1RP39	UGP2
A0A1D5P0R9	AVL9
E1C645	NDUFA7
E1C1F9	N/A
F1NCU7	CFAP99
A0A1D5NXW3	PTCHD3
F1P2E4	SLC28A3
R4GHQ0;A0A3Q3ASD7;A0A3Q2U0H7;Q5F3T2;A0A3Q2UCE0	SEPT12
F1NID1	C4HCXorf57
A0A2Z5EM90;F1NGR3;A0A1D5P9X5;A0A3Q3AD87	NADB-LER5
A0A3Q2U4V4;A0A3Q2U6D5;F1NF91	ISCU
A0A1L1RJ97;A0A3Q2U689	BBOF1
R4GMB6;P08836	FDPS
A0A3Q3B1L2	N/A
A0A3Q3B164	N/A
A0A1L1RML0	N/A
Q9PRL8;F1NF81	DBI
Q1KME6;R4GJ51;A0A3Q3A9N4;A0A3Q2UIM5;A0A3Q2TZA9;F1P0F8	RAB6A
A0A3Q2U942;A0A3Q2UH21	ACOT4
E1C065	CEP41
A0A3Q2UD49	LOC101747255
F1NDN5;CON__Q61782;CON__Q8N1A0;CON__P35900;CON__Q9D312;REV__F1NWK3;REV__Q5ZI05;REV__A0A1D5P346	KRT13
A0A3Q2TTX0	B9D2
E1BTV1	STOM
F1NG43;A0A3Q2UPA9	LOC768709
F1NI89	ADH4
A0A1D5P856	HDHD2
O93510;A0A1D5PH32;A0A1L1RYW9;F1NKF3;A0A1D5PNS4	GSN
A0A1D5P3I6	FKBP3
R4GG24	AKR1E2
F1P0P3	N/A
P17785	ANXA2
A0A3Q2UDT8	N/A
F1NT93	GATD3A
A0A3Q2UH60	LOC112529956
P14092	MT-ATP6
F1P4H4	TXNDC5
F1NSI3	CYB5B
A0A3Q2U3D5;A0A1D5PSP5;A0A3Q2UDB9;A0A1D5P378;A0A1D5PBQ5	SART3
A0A3Q2U0S7;Q5F491;A0A3S5ZPN3;A0A1D5PD32;F1N991	DDX3X
F1NX66	PLSCR1
E1BU99	UPB1
A0A3Q2UMM9;A0A1L1RMY4	C14H7ORF62
A0A3Q2TXF4;A0A3Q2UEW0	B9D2
A0A1L1RNJ2	ECHDC3
A0A3Q2TT86	LOC100859804
Q5ZKA2;F1P399;A0A3Q2U3S8;A0A1L1RSU7	IARS2
Q90694;A0A3Q2TUW7;A0A1D5PD33	CDC42
Q0KKP5	CYP51
P14315	CAPZB
A0A3Q2TY77	RAB15
A0A1L1S058;A0A3Q2TXJ1;A0A1L1RXP1;A0A1L1RST9	LOC100859551
A0A1D5PPZ3	CD82
F1NZB2	LOC100857840
F1NQJ1;A0A3Q2U2I2	AGXT2
R4GKS8	TCTEX1D2
R4GJF1;Q5F378	CATHB1
E1BTL0	OGDHL
F1NGY9	KIAA0895L
Q98953	S100A6
G1K338;P09203	TUBB2A
A0A1L1RUH8	CCDC60
A0A1D5PG19	SUGCT
A0A1D5PBD2	ATPIF1
Q5F3R8;Q5ZJN2;A0A1D5PMW9;A0A1D5P5J5	RAB11B
A0A1D5PFP1;A0A3Q3ARC5;E1C699	NDUFV3
Q5F3Z3;A0A1L1RZV0	UBE2V2
F1NG44	CISD1
E1BYQ3	CUL3
Q5ZKP6;F1P2A6	ADA
A0A1D5NZC7;A0A3Q2UGI0	N/A
P00504	GOT1
A0A3Q2UCH4	CDC37
Q5ZKR9	ARF4
O42388;A0A1L1RTM7	UBA52
F1NMN7	ALDH9A1
E1BUJ8	CHCHD4
A0A3Q2U081	N/A
A0A1D5NTN8;A0A3Q2TY29;A0A1D5PK92;A0A3Q2U9E5;A0A3Q2UMS3	MGLL
Q6U7I1;A0A1D5PPD3	USP7
P63247	RACK1
Q5F3W6;F1NMY1;A0A3Q2U4C6	YWHAG
A0A1D5P229	MORN2
F1P2H4	N/A
E1C8A2;A0A1D5PGC2	SAMM50
A0A3Q2U7P2	N/A
F1NRM8;P81628	ERP29
A0A3Q2TW34	C4H2orf81
Q5ZJS0;A0A3Q3AWM4;A0A1D5PZ25;F1P4M2	CSNK1G1
A0A3Q2TXM3	ATP5E
E1BV83;A0A1D5PG44	NUP205
E1BXR1	LOC772071
A0A1D5P1W7	KPNB1
A0A3Q2UGF4	N/A														A0A3Q2UDA5	A0A3Q2U5M8	A0A3Q2U4V6	A0A3Q2TX22
A0A3Q2UFT2;E1BSC6	OSBPL5
A0A3Q2UDT6;A0A1D5PKA9	NPEPPS
F1NDS5;A0A1L1RWG0;A0A1D5PB69	PFDN1
A0A1D5PF79;A0A3Q3AMZ0;Q5ZLT2;F1NLP2;A0A3Q2TSJ3;A0A1L1RN99	PDK3
A0A3Q3ABH8	N/A
F1NIS7	PIFO
A0A1L1RL80	N/A
F1NSS6	ECHDC2
A0A1L1RNF7;A0A1D5PH08;F1NXT9	SPATA6
F1NT28	PPA1
E1C4U7	NDUFB3
A0A1D5P5K7	NIT2
A0A1D5PP79;A0A3Q3A726;A0A3Q2TTS4;A0A1D5NUU0	GRK3
A0A0K0PUH6	RARRES2
A0A1L1RPC6;F1NSW0	VAPA
R4GK21;A0A1D5PL01;E1C3L1	IQCK
A0A1L1RRD2;A0A1L1RZ26	LOC101750451
A0A3Q3ATG6	N/A
Q5ZIU3;A0A3Q2UD47;A0A3Q2U9V8;F1ND56	DYRK2
A0A1D5NW30;F1NNP6;A0A3Q2U3H1	GLRX3
A0A1D5PRI6	NEDD8
A0A1D5PHE2	IMPA1
F1N992	PLPP1
A0A1D5PB87;A0A3Q3AHL1	PRDM16
Q5ZK61	NDUFB5
A0A1D5P5L5	LOC107048987
F1NSV6;P08251	ATP1B1
E1BT93	LOC107057078
Q6XFR1	CD47
A0A1L1RRN1;A0A3Q2U2J2	N/A
Q5F3N9	ILRUN
Q5ZMD1	YWHAQ
A0A3Q2UFS4;F1P2E9	MYPN
F1NZZ2;A0A3Q2UJC9;A0A3Q2UHC6	LAMA5
A0A140T8F5	PIGR
A0A1D5PUL8	PDHX
F1NC51	UQCR10
F1NTA7	KLHL10
A0A1D5PP57;A0A3Q2U7V8;P49712	ATP6V1B2
A0A1D5P384	NDUFB7
Q5F3A6;A0A452J7X7	YOD1
A0A1D5NYA0;A0A1L1RVH4	NIPSNAP1
F1NFP2	PRSS55
F1NHE5	DNAH5L
F1NYM3	NDUFS7
A1IMF0	UCH-L1
A0A1D5PEE9	GRID1
Q5ZL39;A0A1L1RMC6	PPP1CC
A0A1L1RJP8;F1NW97	TUBA4A
Q5ZK33;A0A1I7Q423	LETM1
E1BVD1	LOC418170
A0A3Q2TXL9	STIP1
Q90635;Q71SG2	DPYSL2
F1NXH9	OLFM4
A0A3Q2UHC7	LOC112530520
E1BZ74	AFG3L2
Q90875;F1NY25;A0A1D5PQV0	ACO1
E1BWS4	PTRH2
Q6QLR1	GAL9
P09987;P08288;P08284;F1NME1;P08286;A0A452J861;P08285;P08287;F1NPJ2	N/A
P02789	N/A
Q5ZHP2	OARD1
P01875	N/A
Q5XLA5	SPATA4
A0A1L1S0P1	PIT54
E1BXC2	ESD
Q5F352;P08642;A0A1D5NY37;A0A1D5PT95	NRAS
A0A3Q2U4W2	DNAH10
F1P404	N/A
A0A3Q2U7V5	LOC420860
F1NPG2	IDH1
E1C5D2	NDUFS5
A0A1D6UPT6	NDUFB1
A0A3Q2U7K1	N/A
A0A1L1RLN0	KIAA1257
A0A3Q2U4P4;E1C8W4	USP5
A0A1D5PNL3;A0A1L1RY95;A0A3Q2UEL0	UBE2N
P32882	N/A
F1NJV4;Q5F3N1;A0A1D5PD30	PCMT1
E1C133	STKLD1
P10184	SPINK5
Q5ZJW2	NDUFB8
Q07460	EIF5A2
A0A1L1RZS5;A0A3Q2UGT8;P83145	RIDA
A0A1L1RLA6;A0A1D5P8C5	PPP1R7
Q90647;F1NBW2;A0A3Q2TUP1;H9KYP2;A0A3Q2U6H5;A0A1D5PUC0	ATP6V1A
E1C7A7	VTN
A0A1D5P2V4	LOC100858984
Z4YJB8;P18359	DSTN
A0A1L1S057;A0A3Q2UE15	MGARP
A0A1D5PJI0;A0A1D5P7K7	SEPT7
A0A3Q2U4B7	N/A
Q5ZLQ6	YWHAB
A0A1D5PQJ6	VAPA
A0A3Q2U4F9;F1NMK9	DNAH5
A0A1L1RTP0	LOC101748683
Q8JG64	PDIA3
A0A1D5PLV3;A0A1D5NW04;A0A1D5P0J5;R4GIN8	PRKACB
A0A1D5PLI7	POC1B
A0A1D5PEV2	N/A
R4GGQ4	TIMM13
P48463	PPP2CA
E1C4D9;A0A1L1RWG7;A0A1D5NZE6	CHCHD6
E1C6A1	NNT
P84229;A0A3Q2U578;A0A452J857	H3-I	H3-II; H3-III; H3-IV; H3-V; H3-VI;H3-VII; H3-VIII
F1NL83	COX7B
F1NPL8;A0A3Q2TVV5	GSK3A
F1NZW3	SLC5A1
A0A1L1RZ25	LRRC57
F1NYM7	CEP57
A0A1D5PFU7	AKAP14
E1C5A3;F1NLM6	PPP2R5A
F1NWK2	COX7A2
A0A3Q2UNY9	N/A
R4GLB5	CETN2
A0A1L1RWM1;A0A3Q2U276	FAM228
Q5ZL83	SUCLG1
A0A1L1RU05	REEP6
A0A1D5P4B1	NDUFA6
A0A1D5PD86;A0A1L1RTA1	DECR1
A0A3Q2UAS4	LOC112532717
A0A1D5NWJ7;A0A1D5PV21	COX7A2L
A0A1D5PNK3	SLC25A11
A0A1D5PK74	N/A
Q5ZJT7	TCEB1
F1NT40	SAR1A
F1NTQ2	HEXB
F1NWH6	AQP7
A0A3Q2UAA5	LOC107051274
E1C4C0	NDUFAB1
F1NT57	AKR1B1
A0A3Q3A5P5;A0A3Q2UF60	N/A
A0A1D5NUN3;F1NST1	ACSS2
F1NVH4	PSMD9
A0A1D5P179	NDUFA13
R4GM80	C5orf49
P42324;A0A1D5PIH5;F1NJU0	HPCAL1
A0A1L1RZW1;A0A1L1RKA6;A0A1L1RQZ3;A0A3Q2UC75	VDAC3
F1NIC5	TIMM8A
F1NBD8;A0A3Q3ATW4	N/A
F1NIL3	ATP5L
F1NM54	N/A
A0A3Q2U824	N/A
A0A3Q2U6H7	N/A
E1BQG4	GRK5
E1BQM3	MDH1B
A0A3Q3ASF8	N/A
E1C5T9	DYL2
A0A1D5NXV1	LOC100857858
A0A1D5NYA8	DNAJA4
E1BU87;A0A3Q3AIG8	CCDC178
A0A1D5P5R1	NIT1
A0A1D5NUY6;Q6Q122	NDUFC2
A0A3Q3ARD4;A0A3Q2UD70	N/A
F1NW95	NDUFA12
E1BTX9	PPEF1
A0A1D5NVM2	NDUFA2
E1BZ68	B9D1
A0A1L1RQ73	MLF2
F1NYU4;A0A3Q3AIE0	GPX4
E1BV11	SEPT14
O93467;Q9PSX7;O93468	cRhoA
A0A1L1S0V5	EFCAB10
A0A3Q2U332	N/A
F1NXR0;P70079	CKMT1B
A0A1D5P1S2;F1N9Y2	SPAG16
Q5ZJX9	PSMA5
E1C6C4	DPY30
A0A1D5P1C6	PLBD1
E1C6C9	NDUFB10
F1NRI4;A0A3Q3AQZ3	DYNLL2
A0A1L1RWI4	CYP2AC2
Q5ZL56;A0A1L1RPL6	ACADS
P07630	CA2
Q8AXV0;A0A452J7Q6	SH3GL1
F1NB85	DLEC1
A0A3Q3AEK0	TSSK3
F1NJF0	C1QBP
A0A3Q2UA23	N/A
Q90955;A0A1D5PZE1;A0A3Q2UCS1;A0A3Q2U4I4;A0A3Q2U7H6;A0A3Q2TW82;A0A3Q2UD90;A0A3Q2UEJ5	PTGES3
Q02960	MIF
E1BXI5	C4H4ORF47
E1BSH9	BHMT2
A0A1D5P5M6;E1BQD1;E1C2F4	GATD3AL1
A0A1D5NW27;P02552;A0A3Q2U7S4	TUBA1A
A0A3Q2TY28	N/A
A0A1L1RPI8	N/A
E1C8D7	TEX33
E1BRR9	MORN3
A0A3Q3AYN2	CETN1L
E1BQN0	NDUFS6
A0A3Q3A2P3	N/A
A0A1D5P1T0	RALA
A0A1D5PDA1	ECH1
A0A3Q3AHT5	N/A
R4GLI2	GMPR
E1C8M8	ABAT
F1P470;Q5ZMG0	DDTL
A0A452J7V2;Q90965	RAB2A
P84247	H3-IX	H3-X
A0A1L1RVL9	LRP2BP
Q5ZKR7	ACSBG2
A0A3Q2U8J2	G6PC3
A0A3Q3ALQ0	N/A
F1NJZ4;A0A3Q2U1F7	RSAD1
R4GMB3;A0A3Q3AVF9;A0A3Q2U0H1	C20H20ORF85
A0A1D5PE41	NDUFS8
A0A1L1RWX6	ACOT13
P09244	N/A
Q5ZMN3;F1N833	PHB2
E1BT94	NDUFB6
A0A1D5P470	LOC107050492
A0A1D5PSU4	LRGUK
E1C0Q5	ACAT1
A0A1D5PC08	IQCD
E1C7S2	HSDL2
A0A3Q2UH76	CCDC166
A0A1D5P1J7	ATP5J2
F1P0W7	MPC1L
P00698	LYZ
A0A1D5NZV1;A0A3Q2TYN9;A0A3Q2U699;Q5ZLC7;A0A1I7Q3Z7;Q5ZKK1;A0A1D5P4N3;A0A1D5P9Q6	MAPRE3
A0A1D5PI87;A0A3Q2UAV3	HSD17B10
F1NQH8;A0A1D5PQV3;A0A1D5PK94	DLST
F1NBV0;Q5ZJF4	PRDX6
E1BQG6	LRRC34
F1NTF9;A0A3Q2UE14;A0A3Q2U5Z3;A0A1D5PA37	N/A
A0A3Q2U962;F1NHL2	CAND1
A0A1L1RM23	NDUFS4
Q5ZLD1	FH
D0VX28;F1NHW5	UQCRHL
F1P1U3	CPT2
E1C9C3	IQCG
A0A3Q3A3E5	CCDC173L
F1NI26	CFAP69
E1C400	POC5
A0A1D5NZD5	N/A
A0A3Q3AS14	CCDC113
P0DJJ2	ASTL
F1NTY2	C24H11orf1
A0A1L1RU78	CFAP100
R4GJT2;A0A3Q2UFV4	LRRC71
F1NZ92	DNAH3
A0A1D5P3K4	NDUFA8
A0A1D5PHM1;F1NVL5;A0A1D5P321;A0A1D5PEL3	SEPT4
A0A1L1RXR5	UQCRQ
A0A1D5NW93;A0A3Q2UAQ7	ATP5D
O57535;F1N910;R4GM98;A0A3Q2U5Z0	N/A
A0A1D5PBF8;A0A3Q2UBP1;A0A3Q2UCJ2;A0A3Q2U8D0;A0A1L1RZL6	CEP112
A0A1D5Q008	MPI
A0A3Q3AEZ3;F1P5H2	ENO4
F1NZ68;A0A1L1RMG5	NIPSNAP2
Q8UW59;D5M8S2	PARK7
F1NZY7	RSPH14
E1C6A3	LMOD3
Q5ZIZ7	DNAJA2
Q90835;A0A1L1RRR1;A0A1D5P5X9;A0A1I7Q425;F1N9H4	EEF1A
P05081	AK1
A0A1D5PNM0	NDUFB9
A0A1L1RQV0;A0A3Q2U3H8;A0A3Q3A6I4;A0A3Q2TWT5	MORN5
F1P1L5	TNFAIP2
P08629	TXN
F1NU06	MPC2
P09653	N/A
A0A1D5PXT0	UBE2M
E1BRU9	CROT
Q9I882;A0A3Q2UBM9	chPKCI
Q9YH14	rbf
E1C217	CFAP206
P19121	ALB
Q5F3B9;A0A1L1RKI8;Q5ZL37	SUCLA2
E1BZH9;A0A1L1RS37	HADH
P79781;A0A1D5P546;P0CG62;P62985	RPS27A
A0A3Q2UCK1	N/A
A0A1D6UPT4	AIFM1
F1NAQ4	C6H10orf107
Q5F3Z5	DNAJB6
Q5ZKE7	CMPK
A0A1L1RKC0	N/A
P08110;A0A1D5PPN9	HSP90B1
Q5ZLR5	UQCRFS1
F1NFX0	TTC29
E1C2F3	TCTE1
Q9YHT2;A0A1D5PIF0	SDHB
P68139;P68034;P63270;P08023;F1P476;A0A3Q3AWV3;A0A1D5NV17;A0A1D5PK53;A0A3Q3A5C8	ACTA1
E1BVA3	C7orf72
A0A1L1RSG1	COX6A1
A0A1D5P0G8;REV__Q5F3P6	N/A
P0CB50;F1NNS8;A0A1D5PLH7	PRDX1
R4GGR3	EFCAB2
R9PXP9	SPATA18
O42283;A0A1L1RZ94	HSPE1
E1C4V1	ATP5J
A0A1D5PB27	DRC7
A0A1D5PBM6;A0A1D5P3B3;A0A1D5PKE1	NDUFS2
F1NVK1	N/A
F1NLL4;A0A1L1RN46	NUTF2
A0A1L1RNL0	CCDC27
A0A3Q2U8X6;F1P561	DYNLT1
A0A1L1RTN1	CASC1
F1P374	IQCA1
E1C3C5;A0A3Q2UH95	TCTE3
Q90705;A0A1D5PS29;A0A1L1RXY9;Q5F3X4;A0A1L1RYY6	EEF2
A0A1L1RRA5;P80566;F1N8Q1	SOD1
A0A3Q2U150;A0A3Q3AER1	N/A
P84173;A0A452J889	PHB1
Q5ZM98;F1NZ86	HSPA9
A0A1D5NYK3;A0A3Q3AW56;A0A3Q2U8T5	GCDH
F1NY29;A0A1L1RS76	ETFDH
A0A1L1RX49	CFAP45
Q5ZI00;A0A1D5P5L8	NDUFA9
A0A1L1RRD7;A0A1D5PNX1	MLF1
E1BRT9	NDUFA5
F1P3U1;A0A3Q3AHD7	IMMT
Q5ZL65	CD47
A0A1D5PU80;P09572;P24797	ATP1A1
Q5ZHX1;F1NSA8	RAP1B
A0A1D5PL36	ACAA2
F1NML3	N/A
R4GGZ2;A0A1L1RIQ5	NDUFA4
F1NFU9;A0A3Q2UCP8	ACBD7
E1BXP9	CKLF
F1NVF6	N/A
Q6PVW7;H9L056	ZPBP2
F1NT19	SOD2
A0A1D5P6M8	NIT2
A0A1D5PU43;A0A1L1RUN7;A0A1D5P3S9	ECI1
A0A1D5PI06	NDUFV2
F1N8N8;A0A3Q2U6L9;A0A1D5P171	SIK3
E1C427;A0A3Q2UBE6	KIF9
A0A1D5P2L1;A0A3Q2TY39	N/A
E1BRF5	N/A
A0A1D5PU52	CCDC65
A0A3Q2U5L6	PDE10A
Q05423	FABP7
F1NMP5;F1NMP3;P08070	TUBA8B
E1BQC2	TF
P85000;A0A3Q2U1E0;A0A3Q3AH65	N/A
A0A1D5P9I3;A0A1D5PLP8;A0A1D5PG36	IDH3B
P08250	APOA1
F1NPH1	TSNAXIP1
A0A3Q2UC32;E1BRT7;A0A3Q3AK93	IQUB
F1NIZ0;A0A3Q2U5D9	WDR63
E1C7P1	DYDC2
Q5ZMU9;A0A1D5P448;A0A1D5NTY5;A0A1D5PXG2;A0A1D5PF52;A0A1D5P8L6	vcp
A0A452J864	CAPZB
F1NN22	SPEF2
A0A3Q2U9P8	N/A
A0A1D5PN05	COX6C
Q90593;A0A1D5PG73	HSPA5
E1BUG5	ANKEF1
A0A1D5PPP2	PUDP
A0A1D5P810	ATP5O
A0A1L1RZ70	STYXL1
A0A3Q2TTF6	LRRC18
Q5ZJ29	OAT
R4GFD0;F1ND07	PSME4
A0A3Q2UJ64;A0A1D5P7X9;A0A1D5P4L6;A0A1D5NXA6	UQCRB
Q6Q2W4;F1NQ00	ZPBP1
A0A1D5PUI6	LOC107049545
P42558	RAN
F1ND23	NDUFS3
Q5ZM32	DLD
F1NGP0	DRC1
P62207	PPP1CB
A0A3Q2TZS2	N/A
Q9I8D6	tcp-1 delta
A0A3Q2UFD1;Q5ZKV8;F1NAZ3;A0A1D5PBU5	KIF2B
F1NRA1	PPIL6
F1NXQ1	URB1
Q5ZIF4;F1P3D9;A0A1D5PT81	SLC25A13
A0A1L1RWI9;A0A3Q3AMQ1;E1C503;A0A3Q2UKT4	CAMK4
F1NLZ5	CFAP77
E1C2S0;A0A3Q2U816;A0A3Q2UJ06	CFAP70
A0A1D5PBY3;A0A1D5PNR4	PRDX3
A0A3Q2U3Q9	CFAP126
F1NPM6	NDUFA10
P02001	HBAD
F1NVV4	SLC2A5
E1C9D7	CCDC40
P70082;P35062;P02263	H2A-IX
Q6QLQ9	GAL10
E1C9H8;F1NC65	PRKAR2A
A0A1L1RX65	IDH3A
A0A3Q2U3C2	LOC107055082
A0A1D5PNZ8;A0A1L1RLW0;A0A1L1RZS2;A0A1D5NYG5;A0A3Q2U6G1	LOC107057195
A0A1D5PFI3;A0A3Q3AK56	TCHP
A0A3Q3AYK8	CFAP43
E1BXU3	ROPN1L
A0A1D5NW78;A0A1D5PG81	SPAG17
F1NVY4	GGT2
E1BTT4;F1NX72	N/A
A0A1D5PXC2	DRC3
F1P4W9	CFAP65
F1NYS8;A0A3Q2UPL0	MNS1
F1P3H4	DNALI1
R4GLH5	DNAL1
Q5ZJA7	LOC107054982
Q5ZL72	HSPD1
F1NSC1	ATP5PB
R4GFN8	ARMT1
A0A1D5NYZ4;A0A1D5PU12	EFCAB5
P00340;E1BTT8;A0A1D5NZ01	LDHA
E1C658	ATP5H
F1NRW9	AK9
E1BUP3	CAPZA3
Q5ZKC9;A0A1L1RSI2	YWHAZ
F1NK38;Q5ZJK8	CCT7
A0A1D5PS08	MYCBP
A0A3Q2TX12;F1NFY2;F1P0W8	GPD1L2
Q5ZMT0;R4GF89	YWHAE
A1KXM5	CBY2
Q5ZJ54	CCT6
A0A1D5PC99;F1N9U8	ETFA
A0A1L1RJ80;A0A3Q2UDA4	CFAP44
E1C8F9	ARMC3
F1P5M2	CFAP58
A0A3Q2U7Q6	N/A
A0A1L1S091	PEBP1
A0A3Q2U2B6	LOC107052453
F1NCA2	GPD2
A0A3S5ZPB7	SLC25A3
A0A1D5P8I7	IDH2
F1NI29	HADHA
A0A3Q2UA96;A0A1D5P2D9	CCT3
F1NEF2;A0A1D5PZJ4;Q6EE31;A0A1D5NTA5	CCT8
A0A1D5P2W8	RANBP6
A0A1L1RUT6	N/A
Q5ZMG9;A0A1L1RMM0	TCP1
Q5F424	CCT2
Q5F411;A0A1L1RZE8	CCT5
Q5ZJV5	COX4I1
A0A1D5NWT9	C9orf116
P70081;P62801	H4-VIII
A0A1L1RYK0;A0A1D5P0U8	ATP5C1
A0A3Q2UH61;A0A3Q2TS33;A0A3Q2UB60;F1NTU7;A0A3Q2TV25	C1HXORF59
A0A1D5PLS2;P23007	CS
E1C3I4;A0A3Q2TXT1;A0A3Q2TTQ4	SLC26A4
F1NXN8	NDUFS1
P18944	MT-CO2
A0A3Q2UGJ0	N/A
E1C8B3	N/A
F1NTM7	GOT1
F1NZZ9	OVCH1
E1C6N5	DLAT
F1NLA8	GAS8
P08106	N/A
F1P4V1;P14448;CON__P02672	FGA
P67881;CON__P62894	CYC
Q5ZLN1	PGAM1
A0A3Q2UB78	N/A
F1NC38;A0A1L1RW35	ACADL
F1P4Y1	C1orf158
A0A1D5P9Q1;A0A3Q3ASH4	C16orf96
A0A1L1RT39	RSPH3
E1C7U7;A0A1D5PSB6;A0A1D5NY42	CEP135
F1NPI3	CFAP161
P01994	HBAA
A0A1L1RQ91;F1NIJ6;A0A1D5PRS4;A0A1L1RPE8;CON__Q3ZBD7	GPI
F1NHL0	CFAP57
F1NPJ4;Q9YHT1	SDHA
Q9PSW9;P0C1H4;P0C1H3;A0A3Q2UDI2;P0C1H5;A0A1D5PY49	H2B-VIII
A0A1D5PVQ4	AK8
A0A1D5P3Y3;A0A3Q3A8L4	NME5
F1NU83	ENKUR
F1NVA6	EFCAB1
F1NLA9	N/A
F1NAC6	UQCRC1
A0A3Q2TZB5;A0A1D5PP54;A0A1D5PAT2;A0A1D5PNS1	CCDC88B
E1BV78	FGG
A0A1D5P194	DYNLRB2
E1C851	RIBC1
F1NB77;A0A3Q2U0B4;A0A3Q2U1H4;A0A3Q2U327	DNAI1
F1NEF6	ACAD9
F1NYR0	HYDIN
F1NQ14	N/A
F1NU17;P51903	PGK2
E1C1J4	TTC25
E1C043	COX5A
F1NFM3;E1C2Q9;A0A1L1S0G8	MTMR9
Q5F426;A0A1D5PEH3	PDHA2
Q02020;F1NUL9;CON__P02676	FGB
A0A1D5P1U2	PDHB
A0A1D5NYM1;A0A1D5P4S8;Q5ZHU4;A0A1D5PUQ7;F1NKB6	PFKP
D0EKR3;A0A3Q3AT29	PPIA
F1NBI0;A0A3Q3ANG1;A0A3Q3A9D0	N/A
E1C599	DNAJB13
E1C3P8;A0A3Q3AFZ3;A0A1D5NWB5;A0A3Q2TVE3;A0A3Q2UGN8	NME7
Q5ZHP3;A0A1L1RZ23	CFAP20
P11501;A0A1D5PUL6;A0A1D5P5R0;A0A1L1RND0	HSP90AA1
F1NQ70;A0A3Q2UDN0;A0A3Q2UDE2	DNAI2
R4GM10;P53449;P07341	ALDOC
F1P5I3	TSGA10
A0A1D5PVC9	PACRG
F1NDU6	AK7
A0A3Q3ANW8	TSSK6L2
F1P180;A0A1L1RPR4;P00508	GOT2
F1P582;A0A1L1RXE9	UQCRC2
A0A1D5P888;A0A1L1RXL4	PPP1CA
E1BYN7;A0A1D5NTT4	VDAC1
F1NQR9;A0A3Q2U2M1	DNAH12
E1C297	MGST3
A0A1D5PUV4	NME9
A0A1L1RRA2	RSPH1
Q5F412	DYL1
P00940	TPI1
Q5ZME2;A0A452J7S4;A0A1D5PE17	MDH1
E1C7G6;A0A1L1RUN0	RSPH9
E1BQP9	TBC1D24L
Q5ZMQ2	ACTG1
P02112;Q90864;P02128;P02127;A0A1D5P4A2;CON__Q3SX09	HBB
Q5ZMW1	ACO2
F1NRQ6;A0A3Q2UJ00;A0A3Q3ACP9;A0A1D5PN44;A0A1D5NV46	GK2
A0A1D5PD16	DNAH10
E1BXV2	LOC107049128
F1NAV0;A0A3Q2UCQ4	TEKT1
E1C690;A0A3Q2U412	ARMC4
F1NWW4;A0A3Q2U6N0	DNAH1
E1BVT3	MDH2
F1NI43;A0A1D5NXI2	ACSBG2
F6U0Q8	EFHC1
A0A1D5PYK0;A0A1D5PFJ6;F1NWP3;A0A1L1RPG0;O73885	HSPA8
E1BW58	SPATA18
E1C6P7;R4GHN6	SPAG6
A0A1D5NW68	ALB
P62149;A0A1D5P2H5;A0A3Q3AZM2;P05419;P02588	CALM
F1NW43	PKLR
A0A1D5PCU1;F1NJ10	SLC25A5
A0A1D5PN54;A0A1L1RY35;A0A1D5PJG9;A0A1L1RZJ6;A0A1D5P3S4	ATP5A1Z
P00337	LDHB
E1BXJ4	LOC107049033
A0A0A0MQ56;Q32TG3	EFHC2
E1C1A3	TEKT2
A0A1L1RQG0	FAM166A
A0A1L1RQQ0;A0A1L1RKH8;A0A1L1RNS0;F1NZ78;A0A1D5PSH6;P51913;P07322	ENO1
E1C2N5	MAFIP
A0A1L1RY04;Q5ZLC5	ATP5B
P00356;A0A3Q2UM28	GAPDH
F1NRY4;A0A3Q2U0S2	TPPP2
P05122;A0A3Q2U807;P00565;A0A3Q2U6M6	CKB
E1BZ49	TEKT3
P11009;F1NAD3	CKMT2
A0A1D5PGS3	LOC112529930
Q2VRL0	PLCZ1
F6T197	VDAC2
E1BSP2;A0A1D5PK76;Q5ZKK5	ODF2
F1P1U0;REV__F1P341	DNAH8
P28568;F1NTJ1	SLC2A3
E1BZQ8	SPACA9
A0A1D5NYZ9	ACR
E1C109	TEKT5
A0A1D5PRA8;R4GGM7	HK3
A0A1L7NQ94	ACR
F1NWX0	LOC425049
A0A1D5PMN7;A0A1L1RMS7;A0A3Q2U454	DPYS
F1NYB1;CON__ENSEMBL:ENSBTAP00000025008	TUBB4B
