# Supplementary material for: Relation between proteome characterization and semen quality in Italian chicken breeds
Source: PLoS One. 2025 Oct 8;20(10):e0333802. doi: 10.1371/journal.pone.0333802 (PMC12507248; doi:10.1371/journal.pone.0333802)
Supplement: S2 Table — Protein IDs and the corresponding gene name are indicated for each identified protein (N = 4). (XLSX) [file pone.0333802.s002.xlsx]

## Sheet: S2
Protein IDs	Gene name
A0A1D5PGI3;A0A3Q3AED9;A0A1D5PV44	SFXN1
A0A3Q3A6G0	NHLRC3
F1N9D9	SLC22A13L
A0A1D5P973	SAR1B
A0A3Q2UCK1	N/A
E1C0K5	MFGE8
E1C8U1	LOC107056600
Q5ZLH9;A0A1D5Q006	CDV3
A0A3Q2TWN3	N/A
P0DMQ6	SORD
F1NZV7	MSLN
F1NG46	TFAM
Q5ZL42;A0A1D5PTM7;F1NM03	BZW2
F1NKY6;A0A1D5P3Y8;E1BQ84;A0A1D5PNI0;A0A3Q2U7U5;F1NKD5;F1NGI7	CPNE1
F1NR71	PSMD7
Q5ZJL5;A0A1D5PL45;F1NS23	ADSS2
F1N8K6	FAM46D
Q5ZMJ6	SLC25A4
F1NF80;A0A3Q2UEL1	PPCS
F1NYZ7	CLIC4
A0A3Q2U0N4;A0A3Q2U637;A0A3Q2U8F2;A0A3Q2U7A2;A0A3Q2TXQ0;A0A3Q2TX54;A0A3Q2TUE3;A0A3Q2TTU9;A0A3Q2TT43;A0A3Q2U291;A0A3Q2UHW8;A0A3Q2U9E1;A0A3Q2U3K4;A0A3Q2U343;A0A3Q2U287;A0A3Q2ULL1;A0A3Q2UPH3;A0A3Q2UDA5;A0A3Q2U5M8;A0A3Q2U4V6;A0A3Q2TX22;A0A3Q2U540;A0A3Q2U2P6;A0A3Q3A2R2;A0A3Q2UAW0;A0A3Q2TX84;A0A3Q2TX27;A0A3Q2UCH6	N/A
P27463;F1NJC7	ALDH1A1
F1NEQ6	PSMA6
F1NBX1;Q9I923	RGN
F1NVK6;R4GF30;A0A1L1RJ33	TMEM237
A0A1L1RLL6	PP2D1
A0A1D5PKN8	MPST
A0A1L1RPB1	GFER
R4GLG2	SLC25A20
A0A3Q2UC01;F1NV99	BCHE
F1P2D2	BPNT1
P18946	MT-CYB
F1NDR9	NIF3L1
F1P4I7	VNN1
E1BSK7	MCEE
E1BSH9	BHMT2
P14093	MT-ATP8
A0A1D5PUJ4;F1NE72	KARS
E1C530	CEP78
A0A3Q2U0E4	N/A
F1NAQ8	GMPS
A0A1D5PD41	WDR77
E1BY93	JCHAIN
Q5ZJI7	ARPC1A
A0A3Q2UH84;F1P4U5;A0A3Q3AVL7;A0A3Q2TVJ5;A0A1D5PIA6	TXNRD2
A0A3Q2U3V9	LOC100858647
A0A1D5NTK1;Q5ZJ60;A0A1D5PGW6	HIBCH
A0A1L1RXL9;F1NJ08;P09654;P02542;A0A1L1RUS3;A0A3Q2UFS0;P16053;F1NUT7;F1ND22	VIM
A0A3Q2U9E9;A0A3Q2U766;F1NPA2	PSMD11
Q5ZK05;F1P006	TOLLIP
F1NSU6	ZADH2
F6R228;A0A3Q2U312	IBA57
Q58I02	PBEF1
Q5ZLI2	PSMA3
A0A1D5P380	EFEMP1
F1P1L8	SERPINB6
A0A1I7Q403;Q90879	UBE2V1
F1NLP7;Q03352	SERPINC1
F1NKJ7	ABHD10
Q90732;A0A1L1RLH7;F1NSP7	PSMC1
E1BW27	TMEM33
Q2HZ96	ATP1B4
E1C0F3	RAB7A
F1NG58	TCP11
F1NBU4	HOMER3
F1NKG5	DDAH1
F1N9S7;Q92108	ANXA1
E1C5B2	CETN3
F1P1P5	FXN
A0A3Q2UDY1;A0A3Q2U274;A0A1D5PXT4;D5K9Y4;R4GK00	CDC14B
A0A1D5PNG3	EIF6
A0A1D5PMT8	RPLP2
F1NZY9;A0A1L1RLZ8;A0A1L1RZM9	CYB5R1
P63247	RACK1
Q5ZJF1	COPS3
E1BXG9	PPID
P07850;A0A1D5PZ75	SUOX
R4GI40;Q5ZKK4	MESDC2
E1BX85	GSTO2
A0A1L1RYA2	QPCT
E1C008	WDR37
A0A1D5P097;A0A1L1RTQ9;F1NSJ2	ACOT7
A0A1L1RNY8	H2AFX
F1NCV7	MTAP
F1NK96	PDIA6
A0A3Q2TZC6;E1C5Z1	FSD1L
A0A3Q2TWH1;A0A3Q2TX81;F1P0M2	PCCA
A0A1D5NUQ6	C7H2ORF47
E1BV83;A0A1D5PG44	NUP205
Q5ZKF5	SKP1
A0A1L1RNV8	CHCHD3
F1NDP5;P25324	TST
F1P2E4	SLC28A3
A0A3Q2U9U9;E1C6W3;F1NSM5;A0A3Q2UGL1;A0A3Q3B2V6;A0A3Q3AT16;A0A3Q3A5S7	OXSR1
E1BUH7	TMEM43
F1NBD0;F1NJ94	ERLIN2
P07032	ACYP1
A0A3Q2UBH6;A0A3Q2UF40;A0A3Q2U788;A0A3Q2UK59;A0A3Q2UFB8	LOC107051050
E1C1F9	N/A
Q5F370	PTGR2
Q5ZLZ6	SLC16A1
F6UW59;A0A3Q2UAF0	APOA4
R4GLI9	NQO2
F1NS88;A0A3Q2TUS9	ISOC1
P01875	N/A
A0A1D5PA34;A0A1D5PAR5;P09645	TUBA3E
A0A1D5P822;E1C1T1	OCIAD2
Q5ZK61	NDUFB5
O57476	CDC37
F1P4I3;A0A1D5PLR5	VAMP3
A0A3Q3A9D6	GLIS3
A0A1D5P2A3	PDE6D
A0A3Q2U235	N/A
H9KZL2	NCSTN
A0A3Q2TZ77	N/A
A0A3Q2UCV3;F1NIQ4;A0A3Q2TZG8;A0A3Q2TXR5	TOM1L2
A0A1D5NVY0	USMG5
E1C592	ELMOD2
A0A452J7Z9;Q5ZJ41	MARCH5
E1BY22	MUT
A0A3Q3AHU9	LOC424401
A0A1D5PE45	DHRS4
F1NX30;Q5F362	TMEM30A
P00789	N/A
E1C951	CEP95
A0A3Q3AN21;A0A3Q2TW03;A0A3Q3AV59;A0A3Q2UGI5;A0A3Q3AZS4;A0A3Q2TZD6;A0A3Q2TYZ3;A0A3Q2UFX8;A0A3Q2UCM5	N/A
P11183	GCSH
A0A1L1RZK1	GLO1
A0A1D5PNH0	MECR
A0A1D5PRB6	NDUFB2
Q5ZL50	PFN2
F1NHG6	FAM162A
F1NHH1	CSTB
F1P0A1	XPNPEP1
F1NRM8;P81628	ERP29
Q5ZMB8	PSMC2
F1NKW9	PSMD5
A0A3Q2UAP3	LRRC34
A0A1D5NZI0;A0A3Q3AC64	SLC26A8
A0A1L1RZU5	GRPEL1
A0A1D5PNK3	SLC25A11
Q5ZLF0;F1NH21	ST13
A0A1D5PSF4	ACOT4
A0A0A0MQ61;A0A1D5NT70;Q08392;P26697;F1NQS2	LOC100859645
A0A1D5PH14	DYNLRB1
F1NVF3	GC
Q5F3Z1;A0A1D5PSR2;A0A1L1RSU2	CTPS2
A0A1D5NVR1	SLC30A9
A0A140T8F5	PIGR
Q5F3W6;F1NMY1;A0A3Q2U4C6	YWHAG
Q5F499;F1N8M4;R4GJ94;A0A1D5PM27	OPA1
F1NN08;A0A3Q2U6I8	ARF1
Q5ZLG7	SLC25A6
Q5ZM47	PPP2CA
A0A1D5NU50;A0A3Q2TW07;P11722;F1NJT4	FN1
A0A3Q2UG61;A0A3Q2U6F3	N/A
F1NPS0	NUP155
A0A0K0PUH6	RARRES2
A0A1L1RKA9;F1NL38	HRG
E1C4W4	ALDH7A1
A0A1D5PEQ2;A0A3Q3B082;A0A3Q2U0R4	CCDC15
R4GLB3	PSMB2
F1NLZ9;A0A1D5PAZ1	RYR2
F1N8Y3	CBR3
P09102;A0A1D5PV06;A0A1L1RZP5	P4HB
A0A3Q2UBJ7;A0A3Q2UCL2;R4GGS3	HINT1
F1NFA8	NUP62
Q5ZIZ0	PGD
A0A1L1RP66;A0A1L1RYL5	PSMC6
Q5ZK10;A0A452J7Z5	NSFL1C
A0A1L1RWG9;O93256	KRT24
F1NY09	C1H11ORF54
E1C8A2;A0A1D5PGC2	SAMM50
P84247	H3-IX	H3-X
Q5ZJY1	PGLS
A0A1D5PFL9	NUP93
F1NQZ5;A0A3Q2U1I1;E1C4K8;A0A3Q3AGL8;A0A3Q3AL21	PCYT1B
Q8JIG5	ogchi
Q6LC82;Q5F337;O93466	cRac1A
F1P573	VKORC1L1
A0A3Q2U2I7	N/A
R4GLY5	TNFRSF25
R4GME1	PFDN2
A0A1D5PPP8;A0A1D5PGL4;A0A1D5P3A7;E1BY27;A0A3Q2U6Q3;A0A3Q2TSC5;A0A3Q2UDG5	MYO18A
F1N992	PLPP1
A0A3Q3B1L2	N/A
A0A1D5NXK7;A0A1D5PGA6	PFDN5
A0A1D5PF79;A0A3Q3AMZ0;Q5ZLT2;F1NLP2;A0A3Q2TSJ3;A0A1L1RN99	PDK3
E1C884	LOC416055
R4GLS1	CISD2
F1NID1	C4HCXorf57
F1NUM7;A0A3Q2U8D9	DNAJC11
A0A1L1S0V6;F1NYA2	EIF4H
A0A1D5P0R9	AVL9
F1P360	CKAP4
R4GG24	AKR1E2
A0A1L1RRE8	HINT3
Q5ZIT7	PSMC3
A0A1D5NTM1	TMPRSS12
A0A1L1RML0	N/A
F1NI89	ADH4
Q5ZJH5;F1NFT8;R4GMC9	WDR61
A0A1D5PYK1;A0A1D5PNT3;A0A3Q2UCL0;A0A1D5NWZ3	GOLGA4
A0A1D5P7Q4;A0A1D5PRH7	CORO7
A0A1L1RPT9	FAM188A
A0A1D5PU58	PKIG
Q5ZK23	GLRX5
P34065	PSMB5
A0A1D5PRG9;A0A1D5NVZ6;A0A1D5P1M9;A0A1D5PRC7;F1NQL7;A0A3Q2TV34;A0A1D5PHN7	PPIP5K2
A0A1D5PH89;F1NJU6	SMURF2
A0A1D5PV56;Q5ZLJ7;A0A1L1RVU7;A0A1D5P9B0;A0A1D5P2B9;A0A1L1RJZ6;A0A1L1RU52;P04268;H9L3K0;A0A452J839;A0A1D5P342;A0A1D5PSX3;H9L074	TPM3
A0A1D5PPA8;A0A1D5PNB8;A0A1D5NWI2	AHCY
A0A1D5PJW4;O13268	PSMA7
Q6JLB2	PSMB1
A0A1L1S072	RP11-385D13.1
F1P213	N/A
A0A1D5P763;A0A1D5NUH1;A0A3Q2UGW4;A0A3Q2TSF9	TXNL1
A0A3Q2U395	N/A
A0A3Q2TSD6;A0A1L1RYJ0	FAM71D
F1P463;A0A1L1RIP9	CNDP2
A0A3Q3AKK2;R4GH86	GPX1
F1NP43	PFDN4
F1NX66	PLSCR1
R4GGA2	SLCO4C1
P09206	N/A
P17785	ANXA2
E1BS42	FAM221A
A0A3Q2TUH0;A0A1D5PVA2	PDXK
A0A3Q2UAY3	LOC112530976
F1NYK2;Q8JGM4	QSOX1
Q5ZMK3	SCCPDH
A0A1D5PVX9	LOC107056877
F1NJ73;A0A3Q2UBA1;A0A3Q2UBW3	AK2
A0A1D5NTA0;A0A3Q2UMW0	OTUB1
F1NPJ8	GPX3
F1NXV6;CON__P00735	F2
A0A1D5NTN8;A0A3Q2TY29;A0A1D5PK92;A0A3Q2U9E5;A0A3Q2UMS3	MGLL
A0A1D5PVE3	KDM7A
P08110;A0A1D5PPN9	HSP90B1
A0A1D5NYJ2	LONP1
A0A3Q3ASF8	N/A
Q5ZM44	CHP1
A0A3Q2TYI6	LOC107050992
A0A3Q3AAD1;A0A3Q2UFD3;A0A3Q2TVW2;A0A3Q2U011;A0A3Q2U950;A0A3Q2UG11	N/A
E1C3C6	ATP6V1G1
A0A1D5P0U5	CALR
A0A1L1RJP8;F1NW97	TUBA4A
A0A1D5NYU9;A0A3Q3A4G0;A0A3Q3AH76;A0A3Q2U3F3	CCDC189
A0A3Q2U8Z6	N/A
Q5ZMD1	YWHAQ
Q5ZIT5;F1NMT5	RAB10
A0A1L1RUX2;A0A1D5PVM5;Q8JFP1;A0A1D5P2Y8;Q5ZM36	EIF4A2
A0A1D5NVB1	HYLS1
Q5ZMM8;E1C7L0;A0A3Q2U0V6	CTBPL
A0A1D5PV01;A0A1L1RKJ5	CTSA
A0A1D5PP62;A0A1D5PSJ5;F1P3D8	SLC25A12
E1BYQ3	CUL3
A0A1L1RMC0;O42265	PSMA1
A0A1D5P1P2;A0A1D5P3Z3	DDHD2
E1C4C0	NDUFAB1
A0A1D5NWS3;A0A3Q3AG59	DPY19L1
F1NAS0	SUGT1
F1P0K5	SLC15A1
A0A1D5NYK7;Q9PU45;F1NQD9;Q9YGW6	RDX
P19121	ALB
A0A1L1RQQ1	APOA1BP
Q9PTR5	PAFAH1B1
A0A1D5PFU7	AKAP14
A0A3Q3AGC3;F1NC26;A0A3Q2U3R6;E1BT08	HSPA4L
F1P231;E1BQI2	RAP2C
F1NNV7;A0A1D5NXD7	APOO
Q5ZKR9	ARF4
Q5ZLX0;Q5ZKN2	PGRMC2
A0A3Q2U0L0;A0A3Q2UH57	LRRC72
A0A2Z5EM90;F1NGR3;A0A1D5P9X5;A0A3Q3AD87	NADB-LER5
A0A1D5PHK9	HTRA2
F1NG43;A0A3Q2UPA9	LOC768709
F1NGY9	KIAA0895L
F6SU23;A0A3Q2TUC1;A2A251	TLR1A
A0A3Q2TTX0	B9D2
Q5ZHQ1;Q5ZJM9	SUMO3
Q5ZKJ9	ATP6V1E1
F1NTA7	KLHL10
F1NGS2;A0A1L1RRM6	WBP2NL
A0A1L1RR94;E1BSP1;A0A1D5PAE3;O13035	PSAP
A0A3Q2U4F9;F1NMK9	DNAH5
A0A1D5P4W0	RCC1
A0A3Q2TWZ5	CNGB3
F1NG44	CISD1
A0A1D5P2V4	LOC100858984
F1P3R7	UBXN6
Q5G8Y9	ApoD
A0A1L1RMH9;F1P5H9;A0A1L1RTV7	TMEM120A
F1NUG8	EMB
Q90635;Q71SG2	DPYSL2
Q5ZKG5;A0A1D5P9Z1	ACP1
F1NXR0;P70079	CKMT1B
A0A1D5PBX4;A0A3Q2TV57	N/A
R4GKS8	TCTEX1D2
E1C155	ALDH6A1
A0A3Q2TSB0	LOC112532718
A0A3Q2U0S7;Q5F491;A0A3S5ZPN3;A0A1D5PD32;F1N991	DDX3X
F1N9A3	ARL3
F1P5S5	ACSS3
F1NYM3	NDUFS7
Q90955;A0A1D5PZE1;A0A3Q2UCS1;A0A3Q2U4I4;A0A3Q2U7H6;A0A3Q2TW82;A0A3Q2UD90;A0A3Q2UEJ5	PTGES3
P01038;R4GLT1;A0A1L1S0C3	N/A
P80585;F1NVH2;A0A3Q3AUZ6	TBCA
E1BXP9	CKLF
E1C5A3;F1NLM6	PPP2R5A
F1NLR1;E1BZT9	ACSS1A
A0A1D5PLI7	POC1B
F1NZW3	SLC5A1
Q5ZHP2	OARD1
Q9PRL8;F1NF81	DBI
A0A1D5PKG6;A0A1D5PH36	UBE2L3
F1NNL1	TMEM231
A0A3Q2UD49	LOC101747255
Q9I9D1	VDAC2
A0A1D5P9L6;A0A1D5PFB1	DNAJC5
A0A1D5P856	HDHD2
F1NLG3;A0A1D5PVR6;Q5ZIQ1	PTP4A2
A0A1D5PTE9;Q5ZIZ4;A0A1L1RX72;F1NCR3	NT5C2
P09540;F1NJ37	N/A
A0A1L1RJ97;A0A3Q2U689	BBOF1
A0A1L1S121	N/A
A0A1D5PXI1	ALDH4A1
A0A3Q2UFD1;Q5ZKV8;F1NAZ3;A0A1D5PBU5	KIF2B
A0A3Q2UEE3	LOC107050412
F1N860	IP6K2
Z4YJB8;P18359	DSTN
F1NDN5;CON__Q61782;CON__Q8N1A0;CON__P35900;CON__Q9D312;REV__F1NWK3;REV__Q5ZI05;REV__A0A1D5P346	KRT13
A0A1D5PC08	IQCD
E1C8G9	CCSAP
A0A1D5PFS3;A0A1D5NUC7	TMEM67
A0A1D5PQE1;A0A1D5PUA5;A0A1L1RX17;F1NWA8	DNPEP
R4GMD9	TXNDC17
E1BT93	LOC107057078
A0A1D5PQ92	LOC112529929
A0A3Q2UG81;E1BZE7	CCDC83
F1P2P4;A0A3Q2TUU0;A0A1D5NWH8	NAXD
F1NF92	CFAP221
A0A3Q2UB73	PEBP4
F1NSS6	ECHDC2
A0A1D5PUD9;A0A1D5P3R0;A0A1D5NZQ8;A0A1L1RR77	POC1A
A0A1D5P482	INTS8
Q5ZIU3;A0A3Q2UD47;A0A3Q2U9V8;F1ND56	DYRK2
F1NBD8;A0A3Q3ATW4	N/A
F1P0P3	N/A
A0A1D5PMA3;Q90827;F1NWY6	NELL2
Q90835;A0A1L1RRR1;A0A1D5P5X9;A0A1I7Q425;F1N9H4	EEF1A
Q5ZJS0;A0A3Q3AWM4;A0A1D5PZ25;F1P4M2	CSNK1G1
F1NHL4	LAP3
A0A1D5P1W7	KPNB1
E1C6X1;A0A1D5PM39	PPA2
F1NC51	UQCR10
A0A1D5PQ96;Q5ZLI9;A0A1D5PH80	HIBADH
Q90875;F1NY25;A0A1D5PQV0	ACO1
A0A3Q2UCH4	CDC37
F1NW93	GLB1L
A0A1D5PRJ9	TCTN1
R4GJH2;P48306	NDUFB4
E1BU87;A0A3Q3AIG8	CCDC178
F1NM54	N/A
A0A1L1RL80	N/A
A0A3Q2UCF6;A0A1L1RWK7	N/A
E1BXR1	LOC772071
A0A3Q2UMM9;A0A1L1RMY4	C14H7ORF62
A0A3Q3AEK0	TSSK3
A0A1L1RPI8	N/A
A0A3Q2U7G7	LOC771190
A0A3Q2TXF4;A0A3Q2UEW0	B9D2
A0A3Q2UH76	CCDC166
A0A1D5P8N9	ANKMY1
Q5ZL39;A0A1L1RMC6	PPP1CC
R4GHQ0;A0A3Q3ASD7;A0A3Q2U0H7;Q5F3T2;A0A3Q2UCE0	SEPT12
R4GMB6;P08836	FDPS
F1NIS7	PIFO
F1N8U1;A0A3Q2UMC8	MRPS36
E1BXI3	PDCD5
A0A3Q2UI99;A0A3Q2UB42	CCDC110
E1BX02	PSMD2
A0A1D5PHE2	IMPA1
P09652;F1NMU4;A0A1D5PEI5	TUBB3
A0A3Q2U7P2	N/A
E1BTL0	OGDHL
A0A3Q2U156	ICE1
A1IMF0	UCH-L1
F1NYU4;A0A3Q3AIE0	GPX4
Q5F3R8;Q5ZJN2;A0A1D5PMW9;A0A1D5P5J5	RAB11B
Q5F352;P08642;A0A1D5NY37;A0A1D5PT95	NRAS
Q5ZJT7	TCEB1
F1NM71	CETN1
E1BZ00	NUB1
A0A1D5P5L5	LOC107048987
A0A1L1RZW1;A0A1L1RKA6;A0A1L1RQZ3;A0A3Q2UC75	VDAC3
A0A3Q2UHC7	LOC112530520
A0A3Q3AS14	CCDC113
A0A1D5NZD5	N/A
E1C7A7	VTN
A0A3Q3ARD4;A0A3Q2UD70	N/A
F1NMN7	ALDH9A1
Q6U7I1;A0A1D5PPD3	USP7
A0A1D5PP79;A0A3Q3A726;A0A3Q2TTS4;A0A1D5NUU0	GRK3
Q5ZHX2	DNAL4
E1C0Z3	TCTN2
Q90647;F1NBW2;A0A3Q2TUP1;H9KYP2;A0A3Q2U6H5;A0A1D5PUC0	ATP6V1A
Q5F3Z3;A0A1L1RZV0	UBE2V2
A0A3Q2UAA5	LOC107051274
A0A1L1S057;A0A3Q2UE15	MGARP
A0A1D5NYA0;A0A1L1RVH4	NIPSNAP1
Q5ZJ38;A0A3Q2TU27	RANBP1
A0A1D5PLV3;A0A1D5NW04;A0A1D5P0J5;R4GIN8	PRKACB
A0A3Q2U4B7	N/A
F1NJV1	PAOX
F1NFP2	PRSS55
R4GLP0	COX7C														A0A3Q2UDA5	A0A3Q2U5M8	A0A3Q2U4V6	A0A3Q2TX22
F1NNU3;A0A3Q2UPK4;A0A1D5P7V7	NFS1
E1BU99	UPB1
A0A1D5PSU4	LRGUK
A0A1L1RUH8	CCDC60
A0A1D5NXW3	PTCHD3
A0A1L1RTP0	LOC101748683
A0A1D5NZC7;A0A3Q2UGI0	N/A
P18936	MT-ND1
A0A1D5PNU2	APOH
A0A3Q2UA23	N/A
F1NJF0	C1QBP
A0A1L1RP46;A0A1D5PE33	RAB1B
A0A3Q2U824	N/A
A0A1D5PNL3;A0A1L1RY95;A0A3Q2UEL0	UBE2N
F1NSI3	CYB5B
A0A3Q2U942;A0A3Q2UH21	ACOT4
Q5F3N9	ILRUN
A0A3Q2U4W2	DNAH10
P48463	PPP2CA
F1NQJ1;A0A3Q2U2I2	AGXT2
F1NG97	AMPD3
Q5ZKA2;F1P399;A0A3Q2U3S8;A0A1L1RSU7	IARS2
F1NT40	SAR1A
F1P5B4	ARG2
F1NPG2	IDH1
A0A1L1RWX6	ACOT13
F1NZZ2;A0A3Q2UJC9;A0A3Q2UHC6	LAMA5
E1BXC2	ESD
A0A1D5P2K1	RAD23A
E1BS31;A0A1D5NVE9;A0A1D5PB54;A0A3Q2UEK8;A0A3Q2UID9;A0A3Q2UGP4	MPP6
A0A1D5PRI6	NEDD8
A0A1D5P5R1	NIT1
O93467;Q9PSX7;O93468	cRhoA
F1NT57	AKR1B1
P20763;R9PXM5	N/A
P02789	N/A
A0A3Q2U081	N/A
A0A1D5PP57;A0A3Q2U7V8;P49712	ATP6V1B2
A0A1D5PPZ3	CD82
E1BV11	SEPT14
A0A3Q2UH60	LOC112529956
O42388;A0A1L1RTM7	UBA52
A0A3Q2UFT2;E1BSC6	OSBPL5
G1K338;P09203	TUBB2A
A0A1D5PD86;A0A1L1RTA1	DECR1
F1NWH6	AQP7
A0A1L1RU05	REEP6
A0A1D5PBD2	ATPIF1
F1NDS5;A0A1L1RWG0;A0A1D5PB69	PFDN1
A0A1D5NUN3;F1NST1	ACSS2
F1NT28	PPA1
Q5ZLQ6	YWHAB
A0A1D5PG19	SUGCT
E1BQM3	MDH1B
A0A1L1RPC6;F1NSW0	VAPA
A0A1L1RWI4	CYP2AC2
A0A3Q2U4V4;A0A3Q2U6D5;F1NF91	ISCU
A0A1D5NW93;A0A3Q2UAQ7	ATP5D
Q90694;A0A3Q2TUW7;A0A1D5PD33	CDC42
A0A1L1RRU2	LOC107057394
A0A1D5P1J7	ATP5J2
A0A1D5PNC5;A0A1D5PYF5;A0A3Q2U9K5;E1BW06	ECI2
P42324;A0A1D5PIH5;F1NJU0	HPCAL1
A0A1L1RRN1;A0A3Q2U2J2	N/A
A0A3Q2UDT6;A0A1D5PKA9	NPEPPS
F1P3Y5;A0A1D5P848	FAM183A
F1NQH8;A0A1D5PQV3;A0A1D5PK94	DLST
F1P404	N/A
A0A3Q2TW34	C4H2orf81
F1NUT5	AHCYL2
A0A3Q2TT86	LOC100859804
A0A1D5P384	NDUFB7
A0A3Q2U7K1	N/A
A0A3Q2UAS4	LOC112532717
Q07460	EIF5A2
E1C6A1	NNT
E1BTV1	STOM
A0A1L1RLN0	KIAA1257
F1P1L5	TNFAIP2
A0A1D5PFP1;A0A3Q3ARC5;E1C699	NDUFV3
A0A3Q2UDT8	N/A
A0A3Q2TXL9	STIP1
A0A1L1RRD2;A0A1L1RZ26	LOC101750451
A0A3Q2U6H7	N/A
A0A1L1RQ73	MLF2
E1BWS4	PTRH2
F1NNK1	OTOGL
A0A3Q3A5P5;A0A3Q2UF60	N/A
A0A1D5P6S2	FAHD2A
Q5F3A6;A0A452J7X7	YOD1
F1NWK2	COX7A2
A0A1D5P2L1;A0A3Q2TY39	N/A
Q5ZJX9	PSMA5
Q5ZL83	SUCLG1
A0A1D5NXV1	LOC100857858
E1BVD1	LOC418170
A0A1D5P470	LOC107050492
A0A1L1RQD3	LOC107056801
A0A3Q3ABH8	N/A
A0A1L1RTN1	CASC1
F1NWX6;CON__P06868	PLG
P08629	TXN
A0A3Q2U4P4;E1C8W4	USP5
A0A1D5PE41	NDUFS8
Q5ZL56;A0A1L1RPL6	ACADS
A0A1L1RU78	CFAP100
F1P1U3	CPT2
E1BZ74	AFG3L2
A0A1L1RZS5;A0A3Q2UGT8;P83145	RIDA
E1BQG6	LRRC34
Q5ZMN3;F1N833	PHB2
A0A1D5P1U1;A0A1D5P0Y6;F1NRP8;A0A3Q3A3X3	DST
A0A1D5PNM0	NDUFB9
E1BZH9;A0A1L1RS37	HADH
E1C4U7	NDUFB3
P32882	N/A
A0A1D5P4B1	NDUFA6
F1NZB2	LOC100857840
Q8JG64	PDIA3
E1C4D9;A0A1L1RWG7;A0A1D5NZE6	CHCHD6
P70081;P62801	H4-VIII
A0A1D5PJI0;A0A1D5P7K7	SEPT7
A0A1D5P1C6	PLBD1
F1NSV6;P08251	ATP1B1
R4GLB5	CETN2
A0A1L1RZ70	STYXL1
F1P4H4	TXNDC5
F1NVK1	N/A
F1NT93	GATD3A
E1BTX9	PPEF1
E1C6A3	LMOD3
A0A1D5NW30;F1NNP6;A0A3Q2U3H1	GLRX3
Q5ZKR7	ACSBG2
Q5ZK33;A0A1I7Q423	LETM1
P68139;P68034;P63270;P08023;F1P476;A0A3Q3AWV3;A0A1D5NV17;A0A1D5PK53;A0A3Q3A5C8	ACTA1
F1NTQ2	HEXB
A0A1D5PXT0	UBE2M
A0A1L1RNF7;A0A1D5PH08;F1NXT9	SPATA6
F1P2H4	N/A
F1NU06	MPC2
F1NJV4;Q5F3N1;A0A1D5PD30	PCMT1
A0A3Q2UNY9	N/A
A0A3Q2U332	N/A
R4GK21;A0A1D5PL01;E1C3L1	IQCK
F1NPL8;A0A3Q2TVV5	GSK3A
F1NBV0;Q5ZJF4	PRDX6
A0A1D5P179	NDUFA13
A0A1D6UPT6	NDUFB1
A0A1L1RVL9	LRP2BP
F1NLL4;A0A1L1RN46	NUTF2
A0A1D5NWJ7;A0A1D5PV21	COX7A2L
A0A1D5P229	MORN2
F1NIL3	ATP5L
E1C6C9	NDUFB10
A0A1D5P1T0	RALA
F1NTF9;A0A3Q2UE14;A0A3Q2U5Z3;A0A1D5PA37	N/A
A0A1L1RZ25	LRRC57
A0A1L1RKC0	N/A
A0A1D5PUL8	PDHX
F1NCU7	CFAP99
A0A1L1S0P1	PIT54
P09244	N/A
Q5ZI00;A0A1D5P5L8	NDUFA9
F1NB85	DLEC1
F1NW95	NDUFA12
F1NMP5;F1NMP3;P08070	TUBA8B
A0A1D5PBF8;A0A3Q2UBP1;A0A3Q2UCJ2;A0A3Q2U8D0;A0A1L1RZL6	CEP112
R4GGQ4	TIMM13
F1P4V1;P14448;CON__P02672	FGA
A0A1D5NW27;P02552;A0A3Q2U7S4	TUBA1A
Q5ZJW2	NDUFB8
P00698	LYZ
F1NZ68;A0A1L1RMG5	NIPSNAP2
E1BZ68	B9D1
E1C7S2	HSDL2
E1C5T9	DYL2
A0A3Q2U8X6;F1P561	DYNLT1
A0A1D5P5K7	NIT2
Q5ZMT0;R4GF89	YWHAE
P02001	HBAD
P70082;P35062;P02263	H2A-IX
A0A3Q2U8J2	G6PC3
A0A3Q2TZS2	N/A
A0A1D5PBM6;A0A1D5P3B3;A0A1D5PKE1	NDUFS2
A0A3Q2TY28	N/A
A0A1D5PEV2	N/A
A0A1L1RWM1;A0A3Q2U276	FAM228
P62207	PPP1CB
F1NVV4	SLC2A5
P0DJJ2	ASTL
Q5F3B9;A0A1L1RKI8;Q5ZL37	SUCLA2
Q6QLR1	GAL9
E1C8M8	ABAT
A0A1L1S0V5	EFCAB10
R4GLI2	GMPR
A0A3Q2UC32;E1BRT7;A0A3Q3AK93	IQUB
O57535;F1N910;R4GM98;A0A3Q2U5Z0	N/A
E1C170;A0A3Q2U587	SPATA17
E1C217	CFAP206
A0A3Q3AYN2	CETN1L
E1C9D7	CCDC40
A0A1D5NZV1;A0A3Q2TYN9;A0A3Q2U699;Q5ZLC7;A0A1I7Q3Z7;Q5ZKK1;A0A1D5P4N3;A0A1D5P9Q6	MAPRE3
F1NVF6	N/A
F1NYM7	CEP57
O93510;A0A1D5PH32;A0A1L1RYW9;F1NKF3;A0A1D5PNS4	GSN
E1BUJ8	CHCHD4
E1C065	CEP41
E1C9C3	IQCG
E1C2F3	TCTE1
A0A1D5NYA8	DNAJA4
A0A1D5PHM1;F1NVL5;A0A1D5P321;A0A1D5PEL3	SEPT4
F1NI26	CFAP69
E1C3C5;A0A3Q2UH95	TCTE3
A1KXM5	CBY2
E1C645	NDUFA7
A0A1D5P5M6;E1BQD1;E1C2F4	GATD3AL1
E1C5D2	NDUFS5
F1NIC5	TIMM8A
Q5ZKC9;A0A1L1RSI2	YWHAZ
E1BV78	FGG
A0A3Q2U962;F1NHL2	CAND1
A0A1D5NUY6;Q6Q122	NDUFC2
A0A3Q3AEZ3;F1P5H2	ENO4
Q5ZIZ7	DNAJA2
P42558	RAN
E1BT94	NDUFB6
Q8UW59;D5M8S2	PARK7
A0A1D5Q008	MPI
P0CB50;F1NNS8;A0A1D5PLH7	PRDX1
Q5XLA5	SPATA4
A0A3Q3A2P3	N/A
E1C400	POC5
E1BRU9	CROT
E1C427;A0A3Q2UBE6	KIF9
F1NPH1	TSNAXIP1
A0A1D5PB27	DRC7
A0A452J7V2;Q90965	RAB2A
P08250	APOA1
A0A1L1RNL0	CCDC27
A0A1D5P0G8;REV__Q5F3P6	N/A
A0A1D5NVM2	NDUFA2
A0A3Q3AHT5	N/A
A0A1D5PK74	N/A
A0A1D5P9I3;A0A1D5PLP8;A0A1D5PG36	IDH3B
R4GJT2;A0A3Q2UFV4	LRRC71
A0A3Q2U5L6	PDE10A
Q02020;F1NUL9;CON__P02676	FGB
R4GFD0;F1ND07	PSME4
Q5ZJ29	OAT
A0A1D5PPP2	PUDP
F1NVH4	PSMD9
A0A1L1RM23	NDUFS4
P18944	MT-CO2
A0A1D5PDA1	ECH1
R4GM80	C5orf49
Q9PSW9;P0C1H4;P0C1H3;A0A3Q2UDI2;P0C1H5;A0A1D5PY49	H2B-VIII
E1BRR9	MORN3
A0A3Q2U150;A0A3Q3AER1	N/A
R4GMB3;A0A3Q3AVF9;A0A3Q2U0H1	C20H20ORF85
F1NTY2	C24H11orf1
P05081	AK1
E1BUG5	ANKEF1
A0A1D5P6M8	NIT2
Q8AXV0;A0A452J7Q6	SH3GL1
F1NRA1	PPIL6
E1C9H8;F1NC65	PRKAR2A
E1C7P1	DYDC2
F1N8N8;A0A3Q2U6L9;A0A1D5P171	SIK3
A0A1D5PBY3;A0A1D5PNR4	PRDX3
Q9YH14	rbf
A0A1L1RWI9;A0A3Q3AMQ1;E1C503;A0A3Q2UKT4	CAMK4
E1BQN0	NDUFS6
Q5ZMU9;A0A1D5P448;A0A1D5NTY5;A0A1D5PXG2;A0A1D5PF52;A0A1D5P8L6	vcp
Q90705;A0A1D5PS29;A0A1L1RXY9;Q5F3X4;A0A1L1RYY6	EEF2
F1NZY7	RSPH14
A0A1D5PB87;A0A3Q3AHL1	PRDM16
Q5ZHX1;F1NSA8	RAP1B
F1P5M2	CFAP58
F1NJZ4;A0A3Q2U1F7	RSAD1
Q05423	FABP7
P10184	SPINK5
A0A1D5PU43;A0A1L1RUN7;A0A1D5P3S9	ECI1
P41366	VMO1
A0A1D5P3K4	NDUFA8
A0A1D6UPT4	AIFM1
F1P374	IQCA1
F1NFX0	TTC29
R4GGZ2;A0A1L1RIQ5	NDUFA4
F1P470;Q5ZMG0	DDTL
Q6PVW7;H9L056	ZPBP2
F1NSC1	ATP5PB
A0A1D5PI06	NDUFV2
A0A3S5ZPB7	SLC25A3
Q5ZKE7	CMPK
F1P3U1;A0A3Q3AHD7	IMMT
A0A1D5P1S2;F1N9Y2	SPAG16
Q5ZLD1	FH
A0A1L1RUT6	N/A
E1BXI5	C4H4ORF47
Q9I8D6	tcp-1 delta
A0A1D5PU52	CCDC65
F1NIZ0;A0A3Q2U5D9	WDR63
A0A3Q2TZB5;A0A1D5PP54;A0A1D5PAT2;A0A1D5PNS1	CCDC88B
A0A3Q3A3E5	CCDC173L
E1C8D7	TEX33
P07630	CA2
F1NY29;A0A1L1RS76	ETFDH
A0A1D5NYK3;A0A3Q3AW56;A0A3Q2U8T5	GCDH
E1BVA3	C7orf72
A0A3Q3AYK8	CFAP43
P01994	HBAA
E1C0Q5	ACAT1
E1BUP3	CAPZA3
F1NFM3;E1C2Q9;A0A1L1S0G8	MTMR9
F1NML3	N/A
Q90593;A0A1D5PG73	HSPA5
A0A1L1RJ80;A0A3Q2UDA4	CFAP44
E1C4V1	ATP5J
A0A1L1RX65	IDH3A
A0A3Q2U7Q6	N/A
A0A3Q2TX12;F1NFY2;F1P0W8	GPD1L2
E1C2S0;A0A3Q2U816;A0A3Q2UJ06	CFAP70
Q5ZM98;F1NZ86	HSPA9
A0A1D5PL36	ACAA2
Q9I882;A0A3Q2UBM9	chPKCI
Q6Q2W4;F1NQ00	ZPBP1
E1C8B3	N/A
P79781;A0A1D5P546;P0CG62;P62985	RPS27A
E1BRT9	NDUFA5
Q5ZIF4;F1P3D9;A0A1D5PT81	SLC25A13
Q5ZMG9;A0A1L1RMM0	TCP1
F1NT19	SOD2
A0A1L1RQV0;A0A3Q2U3H8;A0A3Q3A6I4;A0A3Q2TWT5	MORN5
A0A1D5NYZ4;A0A1D5PU12	EFCAB5
A0A3Q2UA96;A0A1D5P2D9	CCT3
A0A1D5PXC2	DRC3
F1NVY4	GGT2
F1NCA2	GPD2
A0A1D5P2W8	RANBP6
F1NI29	HADHA
A0A1D5PI87;A0A3Q2UAV3	HSD17B10
E1C3I4;A0A3Q2TXT1;A0A3Q2TTQ4	SLC26A4
F1NN22	SPEF2
Q5ZJA7	LOC107054982
F1NPI3	CFAP161
F1NPM6	NDUFA10
F1NGP0	DRC1
Q5ZJ54	CCT6
R4GFN8	ARMT1
Q02960	MIF
A0A1D5PU80;P09572;P24797	ATP1A1
Q5ZL65	CD47
O42283;A0A1L1RZ94	HSPE1
Q9YHT2;A0A1D5PIF0	SDHB
A0A1D5P8I7	IDH2
A0A1D5PN05	COX6C
E1BTT4;F1NX72	N/A
R4GGR3	EFCAB2
F1P4W9	CFAP65
F1ND23	NDUFS3
A0A1L1RQ91;F1NIJ6;A0A1D5PRS4;A0A1L1RPE8;CON__Q3ZBD7	GPI
Q5ZM32	DLD
E1C8F9	ARMC3
F1NK38;Q5ZJK8	CCT7
A0A1D5P888;A0A1L1RXL4	PPP1CA
A0A1L1RYK0;A0A1D5P0U8	ATP5C1
P11501;A0A1D5PUL6;A0A1D5P5R0;A0A1L1RND0	HSP90AA1
D0VX28;F1NHW5	UQCRHL
Q5F3Z5	DNAJB6
A0A3Q2U9P8	N/A
A0A3Q2TTF6	LRRC18
P84173;A0A452J889	PHB1
A0A1D5NYM1;A0A1D5P4S8;Q5ZHU4;A0A1D5PUQ7;F1NKB6	PFKP
F1NEF2;A0A1D5PZJ4;Q6EE31;A0A1D5NTA5	CCT8
A0A1L1RRD7;A0A1D5PNX1	MLF1
A0A1L1RXR5	UQCRQ
P08106	N/A
A0A1L1RSG1	COX6A1
A0A1D5P810	ATP5O
A0A452J864	CAPZB
F1NLA8	GAS8
P02112;Q90864;P02128;P02127;A0A1D5P4A2;CON__Q3SX09	HBB
F1P3H4	DNALI1
Q5ZLR5	UQCRFS1
P00340;E1BTT8;A0A1D5NZ01	LDHA
A0A3Q2UB78	N/A
A0A3Q2UH61;A0A3Q2TS33;A0A3Q2UB60;F1NTU7;A0A3Q2TV25	C1HXORF59
A0A1D5PLS2;P23007	CS
E1C6N5	DLAT
Q5F424	CCT2
F1NXQ1	URB1
F1NHL0	CFAP57
E1BQP9	TBC1D24L
F1NRW9	AK9
A0A1D5PUI6	LOC107049545
E1C297	MGST3
F1NZZ9	OVCH1
E1BXU3	ROPN1L
R4GLH5	DNAL1
A0A1D5PS08	MYCBP
E1BQG4	GRK5
A0A1L1RX49	CFAP45
A0A1D5PVQ4	AK8
A0A3Q2U3C2	LOC107055082
A0A1D5PC99;F1N9U8	ETFA
A0A1D5PFI3;A0A3Q3AK56	TCHP
Q5F411;A0A1L1RZE8	CCT5
F1NEF6	ACAD9
P67881;CON__P62894	CYC
Q5ZL72	HSPD1
F1NBI0;A0A3Q3ANG1;A0A3Q3A9D0	N/A
E1BQC2	TF
Q5ZHP3;A0A1L1RZ23	CFAP20
E1C6C4	DPY30
A0A1D5NW78;A0A1D5PG81	SPAG17
P09653	N/A
F1NYS8;A0A3Q2UPL0	MNS1
A0A3Q2UJ64;A0A1D5P7X9;A0A1D5P4L6;A0A1D5NXA6	UQCRB
F1NRQ6;A0A3Q2UJ00;A0A3Q3ACP9;A0A1D5PN44;A0A1D5NV46	GK2
F1NXN8	NDUFS1
F1NFU9;A0A3Q2UCP8	ACBD7
F1NC38;A0A1L1RW35	ACADL
F1NAC6	UQCRC1
R9PXP9	SPATA18
A0A1L1S091	PEBP1
A0A3Q2U3Q9	CFAP126
E1C658	ATP5H
A0A3Q2UGJ0	N/A
E1BRF5	N/A
F1NYR0	HYDIN
F1NLZ5	CFAP77
A0A3Q2U2B6	LOC107052453
E1C7G6;A0A1L1RUN0	RSPH9
A0A1D5NWT9	C9orf116
F1NB77;A0A3Q2U0B4;A0A3Q2U1H4;A0A3Q2U327	DNAI1
Q5ZLN1	PGAM1
E1BYN7;A0A1D5NTT4	VDAC1
F1NU83	ENKUR
F1NTM7	GOT1
F1NPJ4;Q9YHT1	SDHA
A0A1D5P194	DYNLRB2
F1NAV0;A0A3Q2UCQ4	TEKT1
F1NVA6	EFCAB1
F1P582;A0A1L1RXE9	UQCRC2
F1NQR9;A0A3Q2U2M1	DNAH12
A0A1L1RT39	RSPH3
E1BXV2	LOC107049128
F1NLA9	N/A
A0A3Q3ALQ0	N/A
A0A1L1RRA2	RSPH1
F1P5I3	TSGA10
E1C7U7;A0A1D5PSB6;A0A1D5NY42	CEP135
A0A1D5PNZ8;A0A1L1RLW0;A0A1L1RZS2;A0A1D5NYG5;A0A3Q2U6G1	LOC107057195
A0A1L1RRA5;P80566;F1N8Q1	SOD1
Q5ZJV5	COX4I1
F1P4Y1	C1orf158
A0A1D5PVC9	PACRG
A0A1D5P3Y3;A0A3Q3A8L4	NME5
Q6QLQ9	GAL10
E1C3P8;A0A3Q3AFZ3;A0A1D5NWB5;A0A3Q2TVE3;A0A3Q2UGN8	NME7
P00337	LDHB
F1NDU6	AK7
E1C1J4	TTC25
Q5F426;A0A1D5PEH3	PDHA2
F1NU17;P51903	PGK2
A0A1D5PD16	DNAH10
F1P180;A0A1L1RPR4;P00508	GOT2
F1NI43;A0A1D5NXI2	ACSBG2
R4GM10;P53449;P07341	ALDOC
A0A1L1RY04;Q5ZLC5	ATP5B
Q5ZME2;A0A452J7S4;A0A1D5PE17	MDH1
Q5ZMQ2	ACTG1
A0A1D5P9Q1;A0A3Q3ASH4	C16orf96
A0A1D5NW68	ALB
E1C599	DNAJB13
F1NWW4;A0A3Q2U6N0	DNAH1
P85000;A0A3Q2U1E0;A0A3Q3AH65	N/A
F1NQ70;A0A3Q2UDN0;A0A3Q2UDE2	DNAI2
E1C851	RIBC1
A0A1D5P1U2	PDHB
A0A3Q3ANW8	TSSK6L2
F1NW43	PKLR
E1C6P7;R4GHN6	SPAG6
A0A1D5PCU1;F1NJ10	SLC25A5
A0A0A0MQ56;Q32TG3	EFHC2
P00940	TPI1
E1C043	COX5A
D0EKR3;A0A3Q3AT29	PPIA
Q5F412	DYL1
F6U0Q8	EFHC1
E1C690;A0A3Q2U412	ARMC4
A0A1D5PYK0;A0A1D5PFJ6;F1NWP3;A0A1L1RPG0;O73885	HSPA8
A0A1D5PUV4	NME9
Q5ZMW1	ACO2
A0A1D5PN54;A0A1L1RY35;A0A1D5PJG9;A0A1L1RZJ6;A0A1D5P3S4	ATP5A1Z
F1NQ14	N/A
E1BVT3	MDH2
P62149;A0A1D5P2H5;A0A3Q3AZM2;P05419;P02588	CALM
Q2VRL0	PLCZ1
E1BW58	SPATA18
P00356;A0A3Q2UM28	GAPDH
F6T197	VDAC2
E1C1A3	TEKT2
E1BXJ4	LOC107049033
F1P1U0;REV__F1P341	DNAH8
A0A1L1RQQ0;A0A1L1RKH8;A0A1L1RNS0;F1NZ78;A0A1D5PSH6;P51913;P07322	ENO1
F1NRY4;A0A3Q2U0S2	TPPP2
A0A1D5PGS3	LOC112529930
P11009;F1NAD3	CKMT2
P05122;A0A3Q2U807;P00565;A0A3Q2U6M6	CKB
E1BZ49	TEKT3
A0A1D5PRA8;R4GGM7	HK3
E1C2N5	MAFIP
A0A1L1RQG0	FAM166A
P28568;F1NTJ1	SLC2A3
A0A1D5NYZ9	ACR
E1BZQ8	SPACA9
E1BSP2;A0A1D5PK76;Q5ZKK5	ODF2
E1C109	TEKT5
A0A1L7NQ94	ACR
F1NWX0	LOC425049
A0A1D5PMN7;A0A1L1RMS7;A0A3Q2U454	DPYS
F1NYB1;CON__ENSEMBL:ENSBTAP00000025008	TUBB4B
