# Supplementary material for: Relation between proteome characterization and semen quality in Italian chicken breeds
Source: PLoS One. 2025 Oct 8;20(10):e0333802. doi: 10.1371/journal.pone.0333802 (PMC12507248; doi:10.1371/journal.pone.0333802)
Supplement: S4 Table — Protein IDs and the corresponding gene name are indicated for each identified protein (N = 4). (XLSX) [file pone.0333802.s004.xlsx]

## Sheet: S4
Protein IDs	Gene name
E1BSR9	RBX1
A0A3Q2TWN3	N/A
A0A1D5PVD3;A0A3Q2U1X2;A0A1D5NT64;F1NFH6	ATP11A
E1BV83;A0A1D5PG44	NUP205
A0A3Q2UDY1;A0A3Q2U274;A0A1D5PXT4;D5K9Y4;R4GK00	CDC14B
A0A1D5P973	SAR1B
F1NDN5;CON__Q61782;CON__Q8N1A0;CON__P35900;CON__Q9D312;REV__F1NWK3;REV__Q5ZI05;REV__A0A1D5P346	KRT13
Q5F4A4;A0A1D5PSI2	IMPDH2
A0A3Q3ALP4	IGBP1
A0A3Q3A9D6	GLIS3
E1BW27	TMEM33
F1NHH1	CSTB
A0A3Q2U2G3;A0A3Q2U6I0;A0A3Q2UDZ5;E1C224;A0A3Q2TS19;A0A3Q2UCF5	VPS13C
Q5ZL55	CHMP6
F1P4T6	TMEM63A
A0A1L1RPU6	TMEM53
A0A1D5PJ47	MGAT2
A0A1D5P380	EFEMP1
A0A3Q2TYH6	N/A
F1NF80;A0A3Q2UEL1	PPCS
A0A1D5PF07;A0A1D5PM92;E1BVM8	PPM1B
A0A3Q2U554;Q5ZI23;A0A1D5P901	HAGH
A0A3Q2UGC5	N/A
A0A3Q2U0N4;A0A3Q2U637;A0A3Q2U8F2;A0A3Q2U7A2;A0A3Q2TXQ0;A0A3Q2TX54;A0A3Q2TUE3;A0A3Q2TTU9;A0A3Q2TT43;A0A3Q2U291;A0A3Q2UHW8;A0A3Q2U9E1;A0A3Q2U3K4;A0A3Q2U343;A0A3Q2U287;A0A3Q2ULL1;A0A3Q2UPH3;A0A3Q2UDA5;A0A3Q2U5M8;A0A3Q2U4V6;A0A3Q2TX22;A0A3Q2U540;A0A3Q2U2P6;A0A3Q3A2R2;A0A3Q2UAW0;A0A3Q2TX84;A0A3Q2TX27;A0A3Q2UCH6	N/A
R4GLG2	SLC25A20
A0A3Q2U235	N/A
A0A3Q2UDN4	N/A
A0A1L1RT07	HEXA
A0A1D5PNC5;A0A1D5PYF5;A0A3Q2U9K5;E1BW06	ECI2
A0A1D5PUJ4;F1NE72	KARS
F1NMN3	LACTB
A0A3Q3AAD1;A0A3Q2UFD3;A0A3Q2TVW2;A0A3Q2U011;A0A3Q2U950;A0A3Q2UG11	N/A
E1BVN1	MTX2
F1NZY9;A0A1L1RLZ8;A0A1L1RZM9	CYB5R1
Q5ZJZ5;F1NHH9	BDH1
Q5ZK23	GLRX5
Q5ZLZ6	SLC16A1
A0A1D5P592	PCCB
A0A3Q2UAP3	LRRC34
A0A1D5Q004	CRAT
A0A3Q2U6X5	N/A
A0A1L1RSD4	FNTB
E1C592	ELMOD2
Q5ZK05;F1P006	TOLLIP
A0A1D5PX97	PEPD
P87362	BLMH
A0A1D5PA34;A0A1D5PAR5;P09645	TUBA3E
Q5ZKJ2	YWHAH
Q5ZM47	PPP2CA
A0A3Q2U395	N/A
F1NKJ7	ABHD10
P18936	MT-ND1
P43347	TPT1
F1NX30;Q5F362	TMEM30A
Q5ZK10;A0A452J7Z5	NSFL1C
E1C008	WDR37
A0A3Q2UGF7	LOC423629
A0A3Q3ABU6;A0A3Q2UAP4	N/A
Q5F499;F1N8M4;R4GJ94;A0A1D5PM27	OPA1
F6UW59;A0A3Q2UAF0	APOA4
R4GJX0	NUDT2
E1C9A2	PFN4
A0A1D5PNM7;Q5ZL59;E1BZJ2;A0A1D5P0Q4;A0A1D5PLI5	UBE2D1
A0A3Q3A6G0	NHLRC3
F1NIM4;A0A3Q3B0L8;A0A3Q2U9P1	FKBP4
A0A3Q2U2I7	N/A
F1NZW3	SLC5A1
A0A1D5P2A3	PDE6D
Q5ZJH5;F1NFT8;R4GMC9	WDR61
Q5ZMB8	PSMC2
A0A3Q2UAS4	LOC112532717
A0A1D5NXY4	BANF1
F1P1L8	SERPINB6
A0A1L1RVY5;F1NZ34	NUP54
A0A1D5P763;A0A1D5NUH1;A0A3Q2UGW4;A0A3Q2TSF9	TXNL1
Q5ZM58	ACTR1A
A0A3Q2UAY3	LOC112530976
F1NIP5;A0A3Q2U465;A0A3Q2TXD7;A0A3Q2U6T2;Q5ZI49;A0A1D5PV43;A0A452J7Z4	PRPS1L1
A0A1D5PD41	WDR77
A0A1D5PPP8;A0A1D5PGL4;A0A1D5P3A7;E1BY27;A0A3Q2U6Q3;A0A3Q2TSC5;A0A3Q2UDG5	MYO18A
A0A1D5P9L6;A0A1D5PFB1	DNAJC5
E1BY22	MUT
F1NGS2;A0A1L1RRM6	WBP2NL
A0A3Q2U8Z6	N/A
F1P2D2	BPNT1
E1C4W4	ALDH7A1
F1N992	PLPP1
F1P0A1	XPNPEP1
E1C8W8	WRAP73
A0A1D5NYK7;Q9PU45;F1NQD9;Q9YGW6	RDX
A0A1D5PQ88	PRKX
A0A1D5PNH0	MECR
E1BX85	GSTO2
F1P463;A0A1L1RIP9	CNDP2
P09987;P08288;P08284;F1NME1;P08286;A0A452J861;P08285;P08287;F1NPJ2	N/A
A0A1D5PV56;Q5ZLJ7;A0A1L1RVU7;A0A1D5P9B0;A0A1D5P2B9;A0A1L1RJZ6;A0A1L1RU52;P04268;H9L3K0;A0A452J839;A0A1D5P342;A0A1D5PSX3;H9L074	TPM3
R4GME1	PFDN2
A0A1D5NYD5;F1N9T9	ENPP4
A0A1L1RNF7;A0A1D5PH08;F1NXT9	SPATA6
A0A3Q2U2Y6	SDHC
F1NKW9	PSMD5
F1NQJ1;A0A3Q2U2I2	AGXT2
F1NQZ5;A0A3Q2U1I1;E1C4K8;A0A3Q3AGL8;A0A3Q3AL21	PCYT1B
F1NM71	CETN1
A0A1D5NXK7;A0A1D5PGA6	PFDN5
Q5ZM56	PTPA
Q5ZIT5;F1NMT5	RAB10
F1NBF1	MANBA
F1NLI1;A0A1D5PM93	TCTN3
A0A3Q2TZ77	N/A
Q5ZIZ0	PGD
A0A3Q2U0L0;A0A3Q2UH57	LRRC72
A0A3Q2UBJ7;A0A3Q2UCL2;R4GGS3	HINT1
Q5ZLI2	PSMA3
E1C6A1	NNT
E1BTV1	STOM
R4GLS1	CISD2
A0A1D5P5X1	RCN2
E1C884	LOC416055
R4GGA2	SLCO4C1
E1C8G9	CCSAP
Q5ZHQ1;Q5ZJM9	SUMO3
R4GIV8	UBE2R2
A0A1D5PE45	DHRS4
Q5ZIW8;A0A3Q2U980	RRAS
P63247	RACK1
A0A1L1RWG9;O93256	KRT24
F1P5S5	ACSS3
E1C7J0	HMOX2
A0A1D5PNU2	APOH
A0A1D5P1P2;A0A1D5P3Z3	DDHD2
F1NJX8	FNTA
A0A1D5NZI0;A0A3Q3AC64	SLC26A8
E1BR45;A0A1L1RXT6	TLN2
Q5ZMK3	SCCPDH
F1NZ06	PDE10A
A0A3Q2UI99;A0A3Q2UB42	CCDC110
A0A1D5PH89;F1NJU6	SMURF2
A0A1D5P7Q4;A0A1D5PRH7	CORO7
A0A1L1RJ97;A0A3Q2U689	BBOF1
P34065	PSMB5
P79769;F1NT44	TSN
P0CB05	CEP63
A0A1D5NTA0;A0A3Q2UMW0	OTUB1
Q5ZK33;A0A1I7Q423	LETM1
F1N9A0	CEP126
F1N8Z4	RUVBL1
A0A1L1RRE8	HINT3
F1NAS0	SUGT1
A0A1L1RUX2;A0A1D5PVM5;Q8JFP1;A0A1D5P2Y8;Q5ZM36	EIF4A2
A0A3Q2TUH0;A0A1D5PVA2	PDXK
A0A1D5PTE9;Q5ZIZ4;A0A1L1RX72;F1NCR3	NT5C2
E1BXG9	PPID
F1N8Y3	CBR3
Q6JLB2	PSMB1
Q5ZIT7	PSMC3
A0A3Q2U3V9	LOC100858647
A0A1D5PXI1	ALDH4A1
A0A1D5PQE1;A0A1D5PUA5;A0A1L1RX17;F1NWA8	DNPEP
A0A1D5PVX9	LOC107056877
E1C3C6	ATP6V1G1
A0A3Q2UBH6;A0A3Q2UF40;A0A3Q2U788;A0A3Q2UK59;A0A3Q2UFB8	LOC107051050
A0A3Q2TSD6;A0A1L1RYJ0	FAM71D
Q5ZMD1	YWHAQ
A0A3Q2U0S7;Q5F491;A0A3S5ZPN3;A0A1D5PD32;F1N991	DDX3X
A0A1L1RRU2	LOC107057394
F1NC02	PSMA4
F1NEQ6	PSMA6
P09540;F1NJ37	N/A
E1C155	ALDH6A1
A0A140T8F5	PIGR
F1NG59	PDPR
F1P231;E1BQI2	RAP2C
E1C8A2;A0A1D5PGC2	SAMM50
F1NNV7;A0A1D5NXD7	APOO
P84247	H3-IX	H3-X
A0A1D5PIW9	ANK3
Q5ZJ38;A0A3Q2TU27	RANBP1
P09102;A0A1D5PV06;A0A1L1RZP5	P4HB
A0A1L1S121	N/A
F1NLC8	NRDC
Q5ZKG5;A0A1D5P9Z1	ACP1
F1NNL1	TMEM231
A0A3Q2UEE3	LOC107050412
A0A1D5PF79;A0A3Q3AMZ0;Q5ZLT2;F1NLP2;A0A3Q2TSJ3;A0A1L1RN99	PDK3
E1BX02	PSMD2
A0A1D5PPA8;A0A1D5PNB8;A0A1D5NWI2	AHCY
F1NLR1;E1BZT9	ACSS1A
A0A1D5P600;A0A1D5PFB7;A0A1D5PXU1;A0A1D5NXZ4;P13538;A0A1D5PUR6;A0A1D5NYC2;A0A1D5P525;A0A1D5P603;R4GIG1;P02565;F1P3X1;A0A1D5NZY9;A0A1D5NVW6	MYH7
Q5ZKJ9	ATP6V1E1
E1BQ44	NDUFA1
E1BSH9	BHMT2
A0A1L1RMC0;O42265	PSMA1
A0A1L1RMH9;F1P5H9;A0A1L1RTV7	TMEM120A
E1BQJ6	CENPE
A0A1D5NYU9;A0A3Q3A4G0;A0A3Q3AH76;A0A3Q2U3F3	CCDC189
P11183	GCSH
F1N9A3	ARL3
E1C0Z3	TCTN2
A0A3Q3AGC3;F1NC26;A0A3Q2U3R6;E1BT08	HSPA4L
A0A1D5PHK9	HTRA2
R4GMD9	TXNDC17
Q5ZM44	CHP1
F1NPJ8	GPX3
A0A1D5NVY0	USMG5
A0A1L1RZT1	PLVAP
E1C413	ACER3
A0A1D5PKA7;A0A1D5PU81;A0A3Q3A3S3	DACH1
P20136	GSTM2
A0A1L1RPT9	FAM188A
F1NG43;A0A3Q2UPA9	LOC768709
Q5F3A6;A0A452J7X7	YOD1
F1NN08;A0A3Q2U6I8	ARF1
Q90635;Q71SG2	DPYSL2
F1NCU7	CFAP99
F1NG44	CISD1
Q98953	S100A6
Q1KME6;R4GJ51;A0A3Q3A9N4;A0A3Q2UIM5;A0A3Q2TZA9;F1P0F8	RAB6A
Q9PTR5	PAFAH1B1
A0A1D5PFS3;A0A1D5NUC7	TMEM67
A0A1L1RRF5	SPACA1
A0A3Q2UP49	N/A
E1C3L8	C1orf228
P07032	ACYP1
A0A3Q2U8I0	OPA3
A0A0A0MQ61;A0A1D5NT70;Q08392;P26697;F1NQS2	LOC100859645
A0A3Q3AHU9	LOC424401
F1N860	IP6K2
A0A3Q2UG81;E1BZE7	CCDC83
F1N8U1;A0A3Q2UMC8	MRPS36
A0A0K0PUH6	RARRES2
R4GLB3	PSMB2
Q5ZKF5	SKP1
A0A1D5NXW3	PTCHD3
A0A1D5PJW4;O13268	PSMA7
E1C1F9	N/A
Q5ZK61	NDUFB5
A0A3Q2TY77	RAB15
F1NZB2	LOC100857840
F1NVW7	NDUFA11
E1BS42	FAM221A
A0A1L1S0V6;F1NYA2	EIF4H
P14093	MT-ATP8
A0A3Q2U7G7	LOC771190
A0A3Q2UB73	PEBP4
A0A3Q3B1L2	N/A
A0A3Q2U942;A0A3Q2UH21	ACOT4
A0A1L1RP46;A0A1D5PE33	RAB1B
F1NF92	CFAP221
A0A1D5PFM6	N/A
F1NXV6;CON__P00735	F2
F1NHL4	LAP3
P14092	MT-ATP6
A0A1L1RK74	REXO2
F1NI89	ADH4
F1P2P4;A0A3Q2TUU0;A0A1D5NWH8	NAXD
Q5ZLF0;F1NH21	ST13
Q5ZL39;A0A1L1RMC6	PPP1CC
A0A1D5PNK3	SLC25A11
F1NJV1	PAOX
E1BYQ3	CUL3
Q90694;A0A3Q2TUW7;A0A1D5PD33	CDC42
A0A1D5PBX4;A0A3Q2TV57	N/A
F1P0P3	N/A
P00698	LYZ
Q5F370	PTGR2
Q6U7I1;A0A1D5PPD3	USP7
F1P5B4	ARG2
A0A1D5PMA3;Q90827;F1NWY6	NELL2
A0A1D5P8N9	ANKMY1
F1NBV0;Q5ZJF4	PRDX6
Q0KKP5	CYP51
A0A1D5PU43;A0A1L1RUN7;A0A1D5P3S9	ECI1
A0A3Q2U081	N/A
A0A1D5P6S2	FAHD2A
F1NX66	PLSCR1
F1NW93	GLB1L
F1NLG3;A0A1D5PVR6;Q5ZIQ1	PTP4A2
G1K338;P09203	TUBB2A
A0A3Q2TXM3	ATP5E
F1NSI3	CYB5B
F1NGY9	KIAA0895L
A0A1D5PRJ9	TCTN1
E1C645	NDUFA7
F1NWX6;CON__P06868	PLG
F1NSV6;P08251	ATP1B1
R4GMB6;P08836	FDPS
Q5F327	PPP1R2
Q5ZHX2	DNAL4
A0A3Q2U6H7	N/A
A0A1D5PKG6;A0A1D5PH36	UBE2L3
E1BZ74	AFG3L2
A0A3Q2UGF4	N/A
F1NNU3;A0A3Q2UPK4;A0A1D5P7V7	NFS1
Q5ZKA2;F1P399;A0A3Q2U3S8;A0A1L1RSU7	IARS2
A0A1L1RML0	N/A
R4GG24	AKR1E2
Q5F3W6;F1NMY1;A0A3Q2U4C6	YWHAG
Q5ZIU3;A0A3Q2UD47;A0A3Q2U9V8;F1ND56	DYRK2
A0A1D5NYJ2	LONP1
A0A1D5P1C6	PLBD1
Q5ZMM8;E1C7L0;A0A3Q2U0V6	CTBPL
A0A3Q2UCF6;A0A1L1RWK7	N/A
A0A3Q2TTX0	B9D2
A0A3Q2UFS4;F1P2E9	MYPN
P70081;P62801	H4-VIII
E1C4U7	NDUFB3
A0A1D5NZC7;A0A3Q2UGI0	N/A
A0A1D5PQ96;Q5ZLI9;A0A1D5PH80	HIBADH
A0A1D5P5K7	NIT2
A0A3Q3B164	N/A
P60706;P53478	ACTB
R4GJH2;P48306	NDUFB4
A0A3Q2U7P2	N/A
P02001	HBAD
A0A3Q2UDT8	N/A
A0A3Q2UCH4	CDC37
R4GKS8	TCTEX1D2
A0A3Q2UH60	LOC112529956
A0A3Q2TXF4;A0A3Q2UEW0	B9D2
F1NFP2	PRSS55
Q8JIG5	ogchi
F1P2H4	N/A
E1BXI3	PDCD5
A0A1D5P0U5	CALR
F1N8L5	DYNLL1
A0A3Q2UMM9;A0A1L1RMY4	C14H7ORF62
E1BS31;A0A1D5NVE9;A0A1D5PB54;A0A3Q2UEK8;A0A3Q2UID9;A0A3Q2UGP4	MPP6
F1P3R7	UBXN6
A0A3Q2UD49	LOC101747255
O93510;A0A1D5PH32;A0A1L1RYW9;F1NKF3;A0A1D5PNS4	GSN
Q5ZKR9	ARF4
A0A3Q2UD74	N/A
A0A3Q2UFT2;E1BSC6	OSBPL5
E1BTL0	OGDHL
A0A3Q2UDT6;A0A1D5PKA9	NPEPPS
A0A1D5P856	HDHD2
A0A1L1RUH8	CCDC60
P27731;A0A1I7Q422	TTR
A0A1D5PD86;A0A1L1RTA1	DECR1
A0A3Q2UAF1;A0A3Q3ALF5	GRIPAP1
P01038;R4GLT1;A0A1L1S0C3	N/A
A0A1L1RJP8;F1NW97	TUBA4A
Q5ZJS0;A0A3Q3AWM4;A0A1D5PZ25;F1P4M2	CSNK1G1
A0A1D5P1W7	KPNB1
F1NWH6	AQP7
A0A3Q3ABH8	N/A
A0A3Q2UA23	N/A
F1P4H4	TXNDC5
F1NX95;A0A3Q2TVK2;A0A3Q2U0P6	GUF1
Q5F352;P08642;A0A1D5NY37;A0A1D5PT95	NRAS
F1NYM7	CEP57
A0A1D5PV01;A0A1L1RKJ5	CTSA
F1NL83	COX7B
F1NHE5	DNAH5L
F1NZB7	ATP12A
A0A1D5P384	NDUFB7
Q5F3R8;Q5ZJN2;A0A1D5PMW9;A0A1D5P5J5	RAB11B
E1BU99	UPB1
F1NYM3	NDUFS7
F1NDS5;A0A1L1RWG0;A0A1D5PB69	PFDN1
E1BXR1	LOC772071
A0A1L1S057;A0A3Q2UE15	MGARP
F1NMN7	ALDH9A1
A0A1D5P4B1	NDUFA6
A0A1D5NTN8;A0A3Q2TY29;A0A1D5PK92;A0A3Q2U9E5;A0A3Q2UMS3	MGLL
A0A1D5PFP1;A0A3Q3ARC5;E1C699	NDUFV3
P41366	VMO1
F1NG97	AMPD3
E1BXC2	ESD
A0A1D5PUL8	PDHX
E1BT93	LOC107057078
A0A1D5PPZ3	CD82
F1NRM8;P81628	ERP29
Q6XFR1	CD47
A0A3Q2TT86	LOC100859804
A0A1L1RL80	N/A
A0A1D5P2K1	RAD23A
A0A3Q2U4V4;A0A3Q2U6D5;F1NF91	ISCU
A1IMF0	UCH-L1
P01994	HBAA
A0A1D5PRI6	NEDD8
A0A1L1RRN1;A0A3Q2U2J2	N/A
A0A1D5PP79;A0A3Q3A726;A0A3Q2TTS4;A0A1D5NUU0	GRK3
A0A1D5P2V4	LOC100858984
F1NTA7	KLHL10
A0A3Q2TW34	C4H2orf81
A0A1L1RP39	UGP2
A0A3Q3ATG6	N/A
Q9PRL8;F1NF81	DBI
A0A1D5NW30;F1NNP6;A0A3Q2U3H1	GLRX3
Z4YJB8;P18359	DSTN
A0A1D5PBD2	ATPIF1
A0A1L1RU05	REEP6
A0A1D5PG19	SUGCT
F1NTQ2	HEXB
Q5ZHP2	OARD1
P70082;P35062;P02263	H2A-IX
F1NIS7	PIFO
A0A1D5P179	NDUFA13
Q90875;F1NY25;A0A1D5PQV0	ACO1
F1NSS6	ECHDC2
F1P4V1;P14448;CON__P02672	FGA
Q5ZKP6;F1P2A6	ADA
A0A3Q2TXL9	STIP1
R4GHQ0;A0A3Q3ASD7;A0A3Q2U0H7;Q5F3T2;A0A3Q2UCE0	SEPT12
A0A1L1RPC6;F1NSW0	VAPA
A0A1L1RZ25	LRRC57
F1NM54	N/A
F1NPG2	IDH1
A0A1D5NUN3;F1NST1	ACSS2
A0A3Q2UHC7	LOC112530520
F1NT93	GATD3A
P14315	CAPZB
E1C7A7	VTN
A0A3Q2U7V5	LOC420860
Q5ZJW2	NDUFB8														A0A3Q2UDA5	A0A3Q2U5M8	A0A3Q2U4V6	A0A3Q2TX22
F1NT28	PPA1
A0A1D5NYA0;A0A1L1RVH4	NIPSNAP1
E1BUJ8	CHCHD4
P0DJJ2	ASTL
F1NC51	UQCR10
A0A1L1RQD3	LOC107056801
Q5ZLQ6	YWHAB
A0A1L1RWI4	CYP2AC2
E1C170;A0A3Q2U587	SPATA17
Q5F3Z3;A0A1L1RZV0	UBE2V2
A0A3Q2U4F9;F1NMK9	DNAH5
Q5F3N9	ILRUN
A0A3Q3ARD4;A0A3Q2UD70	N/A
A0A1D5PYK1;A0A1D5PNT3;A0A3Q2UCL0;A0A1D5NWZ3	GOLGA4
Q90835;A0A1L1RRR1;A0A1D5P5X9;A0A1I7Q425;F1N9H4	EEF1A
A0A1D6UPT6	NDUFB1
E1BQM3	MDH1B
A0A3Q2U4P4;E1C8W4	USP5
P48463	PPP2CA
Q07460	EIF5A2
E1C133	STKLD1
A0A1D5PHE2	IMPA1
A0A1L1RLA6;A0A1D5P8C5	PPP1R7
F1P3Y5;A0A1D5P848	FAM183A
F1NB85	DLEC1
A0A1L1RZW1;A0A1L1RKA6;A0A1L1RQZ3;A0A3Q2UC75	VDAC3
A0A1L1RRD2;A0A1L1RZ26	LOC101750451
A0A1D5PFU7	AKAP14
E1C5D2	NDUFS5
A0A1L1RLN0	KIAA1257
E1C065	CEP41
R4GK21;A0A1D5PL01;E1C3L1	IQCK
A0A1D5PQJ6	VAPA
A0A1D5PLI7	POC1B
F1NW95	NDUFA12
A0A3Q3A5P5;A0A3Q2UF60	N/A
A0A3Q3AEK0	TSSK3
A0A1D5P229	MORN2
A0A1D5PNL3;A0A1L1RY95;A0A3Q2UEL0	UBE2N
A0A1L1RLW1	ALMS1
A0A3Q2U7K1	N/A
P42324;A0A1D5PIH5;F1NJU0	HPCAL1
F1P404	N/A
E1C4C0	NDUFAB1
R4GGQ4	TIMM13
F1NWK2	COX7A2
O93467;Q9PSX7;O93468	cRhoA
A0A1D5NUY6;Q6Q122	NDUFC2
A0A3Q2UNY9	N/A
A0A1L1RPI8	N/A
F1NXH9	OLFM4
F1NT40	SAR1A
F1NPL8;A0A3Q2TVV5	GSK3A
E1BT94	NDUFB6
O42388;A0A1L1RTM7	UBA52
F1NT57	AKR1B1
A0A1D5PP57;A0A3Q2U7V8;P49712	ATP6V1B2
A0A3Q2U4B7	N/A
A0A1D5NXV1	LOC100857858
P10184	SPINK5
A0A1D5NW27;P02552;A0A3Q2U7S4	TUBA1A
Q90647;F1NBW2;A0A3Q2TUP1;H9KYP2;A0A3Q2U6H5;A0A1D5PUC0	ATP6V1A
F1P1U3	CPT2
E1BWS4	PTRH2
A0A3Q2U824	N/A
F1NBD8;A0A3Q3ATW4	N/A
P08110;A0A1D5PPN9	HSP90B1
A0A1L1RTP0	LOC101748683
E1C4D9;A0A1L1RWG7;A0A1D5NZE6	CHCHD6
A0A1D5PK74	N/A
F1NJF0	C1QBP
Q5ZL83	SUCLG1
E1C8M8	ABAT
R4GLB5	CETN2
F1NJV4;Q5F3N1;A0A1D5PD30	PCMT1
A0A3Q2U4W2	DNAH10
F1NIC5	TIMM8A
A0A1D5PNM0	NDUFB9
A0A1D5PLV3;A0A1D5NW04;A0A1D5P0J5;R4GIN8	PRKACB
F1NIL3	ATP5L
A0A1L1RZS5;A0A3Q2UGT8;P83145	RIDA
A0A1D5NWJ7;A0A1D5PV21	COX7A2L
E1BXI5	C4H4ORF47
Q8JG64	PDIA3
Q5XLA5	SPATA4
A0A1D5NVM2	NDUFA2
A0A3Q2U332	N/A
E1BQN0	NDUFS6
E1BZ68	B9D1
E1C5A3;F1NLM6	PPP2R5A
E1BVD1	LOC418170
A0A3Q3AS14	CCDC113
A0A1L1RSG1	COX6A1
E1BTX9	PPEF1
A0A3Q3ASF8	N/A
A0A1D5PJI0;A0A1D5P7K7	SEPT7
Q5ZJT7	TCEB1
F1NTF9;A0A3Q2UE14;A0A3Q2U5Z3;A0A1D5PA37	N/A
Q02020;F1NUL9;CON__P02676	FGB
E1C6C9	NDUFB10
Q5ZL56;A0A1L1RPL6	ACADS
E1C5T9	DYL2
A0A1D5NZD5	N/A
Q90955;A0A1D5PZE1;A0A3Q2UCS1;A0A3Q2U4I4;A0A3Q2U7H6;A0A3Q2TW82;A0A3Q2UD90;A0A3Q2UEJ5	PTGES3
A0A3Q2UH76	CCDC166
Q9PSW9;P0C1H4;P0C1H3;A0A3Q2UDI2;P0C1H5;A0A1D5PY49	H2B-VIII
P32882	N/A
E1BU87;A0A3Q3AIG8	CCDC178
P07630	CA2
Q6QLR1	GAL9
Q5ZMN3;F1N833	PHB2
E1C9C3	IQCG
P08629	TXN
A0A1L1RWM1;A0A3Q2U276	FAM228
A0A3Q2TY28	N/A
A0A1D5PSU4	LRGUK
E1C6C4	DPY30
A0A1L1RWX6	ACOT13
Q5ZIF4;F1P3D9;A0A1D5PT81	SLC25A13
E1C6A3	LMOD3
A0A3Q3A3E5	CCDC173L
E1BQG6	LRRC34
F1NQH8;A0A1D5PQV3;A0A1D5PK94	DLST
A0A1D5NYA8	DNAJA4
A0A3Q3A2P3	N/A
A0A1D5P5R1	NIT1
E1C400	POC5
Q5ZJX9	PSMA5
A0A1D5P3K4	NDUFA8
A0A1D5PDA1	ECH1
P20763;R9PXM5	N/A
F1NYU4;A0A3Q3AIE0	GPX4
F1P1L5	TNFAIP2
P02789	N/A
A0A1L1S0V5	EFCAB10
A0A3Q2U8J2	G6PC3
A0A1D5PC08	IQCD
A0A1D5P470	LOC107050492
A0A1D5PE41	NDUFS8
F1NZ68;A0A1L1RMG5	NIPSNAP2
E1BRR9	MORN3
A0A1L1RM23	NDUFS4
E1BVA3	C7orf72
A0A1L1RKC0	N/A
A0A1D5P1J7	ATP5J2
A0A1L1RVL9	LRP2BP
F1NU06	MPC2
E1BV78	FGG
A0A452J7V2;Q90965	RAB2A
A0A1L1RU78	CFAP100
F1NVH4	PSMD9
A0A1D5PEV2	N/A
A0A1L1RQ73	MLF2
Q5ZI00;A0A1D5P5L8	NDUFA9
R4GJT2;A0A3Q2UFV4	LRRC71
A0A3Q3AYN2	CETN1L
E1BZH9;A0A1L1RS37	HADH
E1C217	CFAP206
A0A1D5PBF8;A0A3Q2UBP1;A0A3Q2UCJ2;A0A3Q2U8D0;A0A1L1RZL6	CEP112
E1BV11	SEPT14
E1C7S2	HSDL2
F1NVY4	GGT2
P02112;Q90864;P02128;P02127;A0A1D5P4A2;CON__Q3SX09	HBB
F1NJZ4;A0A3Q2U1F7	RSAD1
A0A3Q2U962;F1NHL2	CAND1
F1P0W7	MPC1L
F1P374	IQCA1
A0A3Q2U150;A0A3Q3AER1	N/A
A0A1D5P5M6;E1BQD1;E1C2F4	GATD3AL1
A0A3Q2UC32;E1BRT7;A0A3Q3AK93	IQUB
A0A1D5P1T0	RALA
F1NXR0;P70079	CKMT1B
Q8AXV0;A0A452J7Q6	SH3GL1
A0A3Q2UCK1	N/A
Q5F3B9;A0A1L1RKI8;Q5ZL37	SUCLA2
A0A1D5PU80;P09572;P24797	ATP1A1
Q90705;A0A1D5PS29;A0A1L1RXY9;Q5F3X4;A0A1L1RYY6	EEF2
A0A1L1RXR5	UQCRQ
F1NZ92	DNAH3
Q5ZKE7	CMPK
F1NI26	CFAP69
Q05423	FABP7
A0A3Q2UFD1;Q5ZKV8;F1NAZ3;A0A1D5PBU5	KIF2B
F1NZZ9	OVCH1
P68139;P68034;P63270;P08023;F1P476;A0A3Q3AWV3;A0A1D5NV17;A0A1D5PK53;A0A3Q3A5C8	ACTA1
A0A1D5P1S2;F1N9Y2	SPAG16
F1NTY2	C24H11orf1
A0A3Q3ALQ0	N/A
R4GGZ2;A0A1L1RIQ5	NDUFA4
A0A1L1RQV0;A0A3Q2U3H8;A0A3Q3A6I4;A0A3Q2TWT5	MORN5
A0A3Q3AHT5	N/A
Q02960	MIF
A0A1D5PBM6;A0A1D5P3B3;A0A1D5PKE1	NDUFS2
Q5ZIZ7	DNAJA2
A0A1D6UPT4	AIFM1
A0A3Q2U8X6;F1P561	DYNLT1
A0A3Q3AEZ3;F1P5H2	ENO4
O57535;F1N910;R4GM98;A0A3Q2U5Z0	N/A
A0A1D5P9I3;A0A1D5PLP8;A0A1D5PG36	IDH3B
P0CB50;F1NNS8;A0A1D5PLH7	PRDX1
A0A1D5PN05	COX6C
F1NFX0	TTC29
A0A3Q2UAA5	LOC107051274
Q5ZLD1	FH
P09244	N/A
P62207	PPP1CB
A0A1D5P0G8;REV__Q5F3P6	N/A
A0A1L1S0P1	PIT54
E1BRU9	CROT
A0A1L1RTN1	CASC1
F1NAQ4	C6H10orf107
A0A1D5NZV1;A0A3Q2TYN9;A0A3Q2U699;Q5ZLC7;A0A1I7Q3Z7;Q5ZKK1;A0A1D5P4N3;A0A1D5P9Q6	MAPRE3
A0A1D5NW93;A0A3Q2UAQ7	ATP5D
P18944	MT-CO2
A0A1D5NYK3;A0A3Q3AW56;A0A3Q2U8T5	GCDH
E1C0Q5	ACAT1
Q5ZMU9;A0A1D5P448;A0A1D5NTY5;A0A1D5PXG2;A0A1D5PF52;A0A1D5P8L6	vcp
A0A1D5PI87;A0A3Q2UAV3	HSD17B10
F1NZY7	RSPH14
Q8UW59;D5M8S2	PARK7
F1NY29;A0A1L1RS76	ETFDH
E1C8D7	TEX33
A0A3Q2TTF6	LRRC18
A0A1D5PB27	DRC7
R4GGR3	EFCAB2
R4GMB3;A0A3Q3AVF9;A0A3Q2U0H1	C20H20ORF85
Q5ZJ29	OAT
O42283;A0A1L1RZ94	HSPE1
F1P470;Q5ZMG0	DDTL
E1C2F3	TCTE1
F1P3U1;A0A3Q3AHD7	IMMT
A0A1L1RNL0	CCDC27
Q9YHT2;A0A1D5PIF0	SDHB
A0A1D5P2L1;A0A3Q2TY39	N/A
F1NML3	N/A
E1C3I4;A0A3Q2TXT1;A0A3Q2TTQ4	SLC26A4
A0A3S5ZPB7	SLC25A3
D0VX28;F1NHW5	UQCRHL
Q9YH14	rbf
Q6PVW7;H9L056	ZPBP2
E1BRT9	NDUFA5
P42558	RAN
F1NVK1	N/A
Q5ZLR5	UQCRFS1
E1BQG4	GRK5
Q5F3Z5	DNAJB6
A0A1D5PXT0	UBE2M
P09653	N/A
A0A1D5PL36	ACAA2
A0A1D5PHM1;F1NVL5;A0A1D5P321;A0A1D5PEL3	SEPT4
A1KXM5	CBY2
P05081	AK1
F1NMP5;F1NMP3;P08070	TUBA8B
R4GM80	C5orf49
A0A3Q2U5L6	PDE10A
A0A1D5PI06	NDUFV2
E1C3C5;A0A3Q2UH95	TCTE3
Q5ZM98;F1NZ86	HSPA9
Q9I882;A0A3Q2UBM9	chPKCI
E1C427;A0A3Q2UBE6	KIF9
Q9I8D6	tcp-1 delta
A0A1D5PU52	CCDC65
F1NVF6	N/A
A0A1D5Q008	MPI
R4GLI2	GMPR
Q5ZL65	CD47
A0A1D5PPP2	PUDP
Q5ZM32	DLD
A0A1D5PUI6	LOC107049545
E1BUG5	ANKEF1
P84173;A0A452J889	PHB1
F1NT19	SOD2
A0A1D5P6M8	NIT2
F1NRI4;A0A3Q3AQZ3	DYNLL2
F1NPH1	TSNAXIP1
A0A1L1RWI9;A0A3Q3AMQ1;E1C503;A0A3Q2UKT4	CAMK4
Q90593;A0A1D5PG73	HSPA5
A0A1D5P810	ATP5O
A0A3Q2U9P8	N/A
A0A1L1RZ70	STYXL1
Q5ZHX1;F1NSA8	RAP1B
A0A3Q2TX12;F1NFY2;F1P0W8	GPD1L2
F1NGP0	DRC1
E1C9D7	CCDC40
F1ND23	NDUFS3
A0A452J864	CAPZB
F1NIZ0;A0A3Q2U5D9	WDR63
P08250	APOA1
F1NXQ1	URB1
F1NN22	SPEF2
R9PXP9	SPATA18
A0A1D5PBY3;A0A1D5PNR4	PRDX3
F1NPM6	NDUFA10
A0A1D5PNZ8;A0A1L1RLW0;A0A1L1RZS2;A0A1D5NYG5;A0A3Q2U6G1	LOC107057195
A0A3Q2UJ64;A0A1D5P7X9;A0A1D5P4L6;A0A1D5NXA6	UQCRB
E1C4V1	ATP5J
E1C7P1	DYDC2
F1NLZ5	CFAP77
A0A3Q2TZS2	N/A
F1P4Y1	C1orf158
F1NRA1	PPIL6
E1BXP9	CKLF
P79781;A0A1D5P546;P0CG62;P62985	RPS27A
F1NSC1	ATP5PB
F1P4W9	CFAP65
E1BUP3	CAPZA3
E1BTT4;F1NX72	N/A
Q5ZJA7	LOC107054982
A0A1D5PXC2	DRC3
E1BRF5	N/A
A0A1L1RRA5;P80566;F1N8Q1	SOD1
A0A3Q3AYK8	CFAP43
P19121	ALB
A0A1L1RX65	IDH3A
A0A1D5NYZ4;A0A1D5PU12	EFCAB5
A0A1D5PLS2;P23007	CS
F1NCA2	GPD2
E1C2S0;A0A3Q2U816;A0A3Q2UJ06	CFAP70
A0A3Q2U3C2	LOC107055082
A0A1L1RYK0;A0A1D5P0U8	ATP5C1
F1NRW9	AK9
A0A1L1RJ80;A0A3Q2UDA4	CFAP44
F1NYS8;A0A3Q2UPL0	MNS1
E1C9H8;F1NC65	PRKAR2A
Q5ZMG9;A0A1L1RMM0	TCP1
A0A3Q2U7Q6	N/A
E1BXU3	ROPN1L
F1NI29	HADHA
Q6Q2W4;F1NQ00	ZPBP1
F1NU83	ENKUR
A0A1L1RRD7;A0A1D5PNX1	MLF1
A0A1L1RX49	CFAP45
E1C6N5	DLAT
A0A1L1RUT6	N/A
P00340;E1BTT8;A0A1D5NZ01	LDHA
E1C658	ATP5H
R4GFN8	ARMT1
A0A1D5PFI3;A0A3Q3AK56	TCHP
F1NEF2;A0A1D5PZJ4;Q6EE31;A0A1D5NTA5	CCT8
Q5ZJV5	COX4I1
Q5ZJ54	CCT6
A0A1D5P8I7	IDH2
F1NK38;Q5ZJK8	CCT7
Q5ZL72	HSPD1
Q5ZMT0;R4GF89	YWHAE
A0A3Q2UA96;A0A1D5P2D9	CCT3
A0A1D5NW78;A0A1D5PG81	SPAG17
E1C8F9	ARMC3
A0A1D5PS08	MYCBP
F1P3H4	DNALI1
A0A3Q2U3Q9	CFAP126
A0A1D5P2W8	RANBP6
F1P5M2	CFAP58
P67881;CON__P62894	CYC
F1NLL4;A0A1L1RN46	NUTF2
R4GLH5	DNAL1
A0A1D5PC99;F1N9U8	ETFA
Q5F411;A0A1L1RZE8	CCT5
Q5F424	CCT2
Q5ZKC9;A0A1L1RSI2	YWHAZ
F1NXN8	NDUFS1
A0A3Q2U2B6	LOC107052453
E1BYN7;A0A1D5NTT4	VDAC1
A0A1L1RQ91;F1NIJ6;A0A1D5PRS4;A0A1L1RPE8;CON__Q3ZBD7	GPI
F1NVV4	SLC2A5
A0A1D5NWT9	C9orf116
A0A3Q2UH61;A0A3Q2TS33;A0A3Q2UB60;F1NTU7;A0A3Q2TV25	C1HXORF59
F1NFU9;A0A3Q2UCP8	ACBD7
Q6QLQ9	GAL10
E1C8B3	N/A
A0A3Q2UB78	N/A
F1NLA8	GAS8
E1C297	MGST3
E1C7U7;A0A1D5PSB6;A0A1D5NY42	CEP135
P08106	N/A
R4GFD0;F1ND07	PSME4
F1NPI3	CFAP161
A0A1D5P888;A0A1L1RXL4	PPP1CA
F1N8N8;A0A3Q2U6L9;A0A1D5P171	SIK3
A0A1D5NYM1;A0A1D5P4S8;Q5ZHU4;A0A1D5PUQ7;F1NKB6	PFKP
F1NEF6	ACAD9
A0A1D5PVQ4	AK8
F1NVA6	EFCAB1
E1C043	COX5A
F1NPJ4;Q9YHT1	SDHA
F1NHL0	CFAP57
F1NBI0;A0A3Q3ANG1;A0A3Q3A9D0	N/A
A0A3Q2UGJ0	N/A
F1NC38;A0A1L1RW35	ACADL
E1BQC2	TF
Q5ZLN1	PGAM1
A0A3Q2TZB5;A0A1D5PP54;A0A1D5PAT2;A0A1D5PNS1	CCDC88B
F1NFM3;E1C2Q9;A0A1L1S0G8	MTMR9
F1NB77;A0A3Q2U0B4;A0A3Q2U1H4;A0A3Q2U327	DNAI1
A0A1D5P3Y3;A0A3Q3A8L4	NME5
A0A1D5P9Q1;A0A3Q3ASH4	C16orf96
F1NYR0	HYDIN
F1NLA9	N/A
A0A1L1RT39	RSPH3
A0A1L1S091	PEBP1
P11501;A0A1D5PUL6;A0A1D5P5R0;A0A1L1RND0	HSP90AA1
P85000;A0A3Q2U1E0;A0A3Q3AH65	N/A
F1NAC6	UQCRC1
Q5ZHP3;A0A1L1RZ23	CFAP20
F1NTM7	GOT1
E1C3P8;A0A3Q3AFZ3;A0A1D5NWB5;A0A3Q2TVE3;A0A3Q2UGN8	NME7
E1C1J4	TTC25
F1P5I3	TSGA10
F1NU17;P51903	PGK2
E1C851	RIBC1
F1NRQ6;A0A3Q2UJ00;A0A3Q3ACP9;A0A1D5PN44;A0A1D5NV46	GK2
A0A1D5P1U2	PDHB
A0A1D5P194	DYNLRB2
E1C599	DNAJB13
F1NDU6	AK7
R4GM10;P53449;P07341	ALDOC
A0A1D5PVC9	PACRG
Q5F426;A0A1D5PEH3	PDHA2
F1P180;A0A1L1RPR4;P00508	GOT2
E1BQP9	TBC1D24L
F1NQ70;A0A3Q2UDN0;A0A3Q2UDE2	DNAI2
E1BXV2	LOC107049128
A0A3Q3ANW8	TSSK6L2
F1P582;A0A1L1RXE9	UQCRC2
F1NQR9;A0A3Q2U2M1	DNAH12
Q5ZMQ2	ACTG1
F1NQ14	N/A
E1C7G6;A0A1L1RUN0	RSPH9
A0A1L1RRA2	RSPH1
D0EKR3;A0A3Q3AT29	PPIA
A0A1D5PUV4	NME9
A0A1D5PCU1;F1NJ10	SLC25A5
P00940	TPI1
A0A1D5PD16	DNAH10
Q5ZMW1	ACO2
F1NAV0;A0A3Q2UCQ4	TEKT1
Q5ZME2;A0A452J7S4;A0A1D5PE17	MDH1
F1NWW4;A0A3Q2U6N0	DNAH1
E1C690;A0A3Q2U412	ARMC4
Q5F412	DYL1
F1NI43;A0A1D5NXI2	ACSBG2
E1BVT3	MDH2
A0A1D5PYK0;A0A1D5PFJ6;F1NWP3;A0A1L1RPG0;O73885	HSPA8
F6U0Q8	EFHC1
F1NW43	PKLR
E1C6P7;R4GHN6	SPAG6
P62149;A0A1D5P2H5;A0A3Q3AZM2;P05419;P02588	CALM
A0A1L1RQG0	FAM166A
A0A1D5PN54;A0A1L1RY35;A0A1D5PJG9;A0A1L1RZJ6;A0A1D5P3S4	ATP5A1Z
E1BXJ4	LOC107049033
E1BW58	SPATA18
A0A0A0MQ56;Q32TG3	EFHC2
F6T197	VDAC2
P00356;A0A3Q2UM28	GAPDH
E1C1A3	TEKT2
E1C2N5	MAFIP
P00337	LDHB
A0A1L1RQQ0;A0A1L1RKH8;A0A1L1RNS0;F1NZ78;A0A1D5PSH6;P51913;P07322	ENO1
A0A1L1RY04;Q5ZLC5	ATP5B
P11009;F1NAD3	CKMT2
E1BZ49	TEKT3
Q2VRL0	PLCZ1
A0A1D5PGS3	LOC112529930
E1BSP2;A0A1D5PK76;Q5ZKK5	ODF2
F1NRY4;A0A3Q2U0S2	TPPP2
P05122;A0A3Q2U807;P00565;A0A3Q2U6M6	CKB
P28568;F1NTJ1	SLC2A3
A0A1D5NW68	ALB
F1P1U0;REV__F1P341	DNAH8
E1BZQ8	SPACA9
A0A1D5NYZ9	ACR
E1C109	TEKT5
A0A1D5PRA8;R4GGM7	HK3
A0A1L7NQ94	ACR
F1NWX0	LOC425049
F1NYB1;CON__ENSEMBL:ENSBTAP00000025008	TUBB4B
A0A1D5PMN7;A0A1L1RMS7;A0A3Q2U454	DPYS
