# Supplementary material for: Relation between proteome characterization and semen quality in Italian chicken breeds
Source: PLoS One. 2025 Oct 8;20(10):e0333802. doi: 10.1371/journal.pone.0333802 (PMC12507248; doi:10.1371/journal.pone.0333802)
Supplement: S6 Table — Left block: Number of identified proteins for each biological replicate belonging to a group (Bionda Piemontese (BP), Bianca di Saluzzo (BS), Mericanel della Brianza (MB), Pepoi (Pe) and Robusta Maculata (RM); Right block: Pearson correlation coefficient of protein intensities in each biological replicate is indicated. Number of semen samples analyzed: BP, N = 4; BS, N = 4; MB, N = 4; Pe, N = 4; RM, N = 4. (XLSX) [file pone.0333802.s006.xlsx]

## Sheet: S6
Dataset	Identified proteins		Pearson correlation coefficient
Mericanel della Brianza				MB_1	MB_2	MB_3	MB_4
MB_1	997		MB_1	1	0.951949	0.948133	0.958074
MB_2	1020		MB_2	0.951949	1	0.959658	0.965292
MB_3	993		MB_3	0.948133	0.959658	1	0.969764
MB_4	1044		MB_4	0.958074	0.965292	0.969764	1
Bionda Piemontese				BP_1	BP_2	BP_3	BP_4	BP_5	BP_6	BP_7	BP_8	BP_9
BP_1	924		BP_1	1	0.967946	0.959729	0.949928	0.940493	0.963914	0.960119	0.956377	0.958435
BP_2	1029		BP_2	0.967946	1	0.947303	0.947151	0.936215	0.962967	0.957051	0.966415	0.956995
BP_3	1000		BP_3	0.959729	0.947303	1	0.961684	0.95441	0.958454	0.954848	0.94293	0.949856
BP_4	976		BP_4	0.949928	0.947151	0.961684	1	0.949181	0.948676	0.955236	0.931578	0.960982
BP_5	927		BP_5	0.940493	0.936215	0.95441	0.949181	1	0.947612	0.960853	0.916215	0.945661
BP_6	1009		BP_6	0.963914	0.962967	0.958454	0.948676	0.947612	1	0.979266	0.963406	0.971795
BP_7	1006		BP_7	0.960119	0.957051	0.954848	0.955236	0.960853	0.979266	1	0.951707	0.974302
BP_8	1071		BP_8	0.956377	0.966415	0.94293	0.931578	0.916215	0.963406	0.951707	1	0.951899
BP_9	998		BP_9	0.958435	0.956995	0.949856	0.960982	0.945661	0.971795	0.974302	0.951899	1
Bianca di Saluzzo				BS_1	BS_2	BS_3	BS_4	BS_5	BS_6	BS_7	BS_8	BS_9
BS_1	1035		BS_1	1	0.97762	0.952835	0.95469	0.954021	0.94111	0.953268	0.946754	0.935694
BS_2	1038		BS_2	0.97762	1	0.96424	0.950811	0.959106	0.943356	0.942091	0.941196	0.933081
BS_3	975		BS_3	0.952835	0.96424	1	0.92987	0.933668	0.917444	0.924652	0.921541	0.909455
BS_4	1066		BS_4	0.95469	0.950811	0.92987	1	0.981006	0.955875	0.961635	0.955689	0.961939
BS_5	1086		BS_5	0.954021	0.959106	0.933668	0.981006	1	0.964321	0.962357	0.962409	0.964055
BS_6	945		BS_6	0.94111	0.943356	0.917444	0.955875	0.964321	1	0.947823	0.951712	0.967046
BS_7	1030		BS_7	0.953268	0.942091	0.924652	0.961635	0.962357	0.947823	1	0.983561	0.946973
BS_8	1039		BS_8	0.946754	0.941196	0.921541	0.955689	0.962409	0.951712	0.983561	1	0.953261
BS_9	953		BS_9	0.935694	0.933081	0.909455	0.961939	0.964055	0.967046	0.946973	0.953261	1
Pepoi				P_1	P_2	P_3	P_4	P_5	P_6	P_7	P_8	P_9	P_10
P_1	994		P_1	1	0.982605	0.970638	0.978774	0.966793	0.965174	0.951002	0.963739	0.971136	0.955925
P_2	955		P_2	0.982605	1	0.964575	0.978277	0.962169	0.961079	0.946086	0.962988	0.971321	0.953663
P_3	976		P_3	0.970638	0.964575	1	0.974129	0.981485	0.964845	0.963945	0.963438	0.958018	0.953875
P_4	967		P_4	0.978774	0.978277	0.974129	1	0.969826	0.967262	0.950681	0.963358	0.974485	0.959418
P_5	977		P_5	0.966793	0.962169	0.981485	0.969826	1	0.95798	0.959372	0.953427	0.963165	0.959067
P_6	858		P_6	0.965174	0.961079	0.964845	0.967262	0.95798	1	0.970954	0.971578	0.962807	0.954633
P_7	838		P_7	0.951002	0.946086	0.963945	0.950681	0.959372	0.970954	1	0.969291	0.954356	0.95541
P_8	835		P_8	0.963739	0.962988	0.963438	0.963358	0.953427	0.971578	0.969291	1	0.963953	0.966944
P_9	884		P_9	0.971136	0.971321	0.958018	0.974485	0.963165	0.962807	0.954356	0.963953	1	0.966048
P_10	840		P_10	0.955925	0.953663	0.953875	0.959418	0.959067	0.954633	0.95541	0.966944	0.966048	1
Robusta Maculata				RM_1	RM_2	RM_3	RM_4	RM_5
RM_1	858		RM_1	1	0.968766	0.961596	0.968575	0.961514
RM_2	822		RM_2	0.968766	1	0.95467	0.965386	0.954605
RM_3	1050		RM_3	0.961596	0.95467	1	0.968502	0.975232
RM_4	927		RM_4	0.968575	0.965386	0.968502	1	0.974161
RM_5	982		RM_5	0.961514	0.954605	0.975232	0.974161	1
