# Supplementary material for: Relation between proteome characterization and semen quality in Italian chicken breeds
Source: PLoS One. 2025 Oct 8;20(10):e0333802. doi: 10.1371/journal.pone.0333802 (PMC12507248; doi:10.1371/journal.pone.0333802)
Supplement: S7 Table — Comparison Mericanel della Brianza (MB) vs Bionda Piemontese (BP) vs Bianca di Saluzzo (BS) vs Pepoi (Pe) vs Robusta Maculata (RM). Protein IDs and the corresponding gene name are indicated for each identified protein (N = 4). (XLSX) [file pone.0333802.s007.xlsx]

## Sheet: S7
Protein IDs	Gene name
A0A1D5NT61;P00368	GLUD2
A0A1D5NTX7	SARS2
A0A1D5NV75;A0A1D5NUZ0;E1BQW1	NAPA
A0A1D5NZW4	PLPP1
A0A1D5P3Y2;Q5ZIM8;A0A3Q2U159;A0A3Q2UIX5;E1C2T7;A0A1D5P2F6	PPP3CA
A0A3Q2U3D5;A0A1D5PSP5;A0A3Q2UDB9;A0A1D5P378;A0A1D5PBQ5	SART3
F1NJT8;A0A1D5P9Q4;A0A3Q2UFR9	SPATA7
A0A1L1RV80;A0A1D5PCD1;Q5ZHQ3	FLOT2
A0A1D5PEE9	GRID1
A0A1D5PKI0	LOC121111746
F1NB02;A0A1D5PT58	RPS8
A0A1D5PUZ5;F1NW02;CON__Q3MHH8	AMY2A
A0A1D5PWK2;A0A1L1RMR6;Q5ZI75	ARL6
A0A1L1RPZ3;F1N9Z8	HDDC2
E1C4I9;A0A1L1RWY2	SLC25A21
A0A3Q2UE16;A0A3Q2U3Q4	LOC424917
E1C6Q9;A0A3Q2UBW7;A0A1D5PBL2;A0A1L1RN23;E1C8E4	KRT10
A0A3Q2UJD2	INPP5J
F1NDD7	LOC100859381
F1NFL0	SLC26A3
P24798	ATP1A3
P84229	H3-I
Q10751	ACE
Q5ZIW6	SLC25A15
