# Supplementary material for: Relation between proteome characterization and semen quality in Italian chicken breeds
Source: PLoS One. 2025 Oct 8;20(10):e0333802. doi: 10.1371/journal.pone.0333802 (PMC12507248; doi:10.1371/journal.pone.0333802)
Supplement: S8 Table — Comparison Mericanel della Brianza (MB) vs Bionda Piemontese (BP) vs Bianca di Saluzzo (BS) vs Pepoi (Pe) vs Robusta Maculata (RM). Protein IDs and the corresponding gene name are indicated for each identified protein (N = 4). (XLSX) [file pone.0333802.s008.xlsx]

## Sheet: S8
Protein IDs	Gene name
A0A1D5P097;A0A1L1RTQ9;F1NSJ2	ACOT7
A0A1D5P1U1;A0A1D5P0Y6;F1NRP8;A0A3Q3A3X3	DST
A0A1D5P482	INTS8
A0A1L1RR94;E1BSP1;A0A1D5PAE3;O13035	PSAP
P09652;F1NMU4;A0A1D5PEI5	N/A
A0A1D5PKN8	MPST
Q5ZJL5;A0A1D5PL45;F1NS23	ADSS2
A0A1D5PRB6	NDUFB2
A0A1D5PU58	PKIG
A0A1D5PVE3	KDM7A
P07850;A0A1D5PZ75	SUOX
Q5ZLH9;A0A1D5Q006	CDV3
A0A1I7Q403;Q90879	UBE2V1
F1NVK6;R4GF30;A0A1L1RJ33	TMEM237
A0A1L1RPB1	GFER
A0A1L1RZK1	GLO1
A0A1L1RZU5	GRPEL1
A0A3Q2UH84;F1P4U5;A0A3Q3AVL7;A0A3Q2TVJ5;A0A1D5PIA6	TXNRD2
A0A3Q2TYI6	LOC107050992
A0A3Q2U0E4	N/A
A0A3Q2U156	ICE1
E1BSK7	MCEE
E1C8U1	LOC107056600
F1NAQ8	GMPS
F1NBX1;Q9I923	RGN
F1NCV7	MTAP
F1NG46	TFAM
F1NJ73;A0A3Q2UBA1;A0A3Q2UBW3	AK2
F1NYK2;Q8JGM4	QSOX1
F1NYZ7	CLIC4
F6R228;A0A3Q2U312	IBA57
F6SU23;A0A3Q2TUC1;A2A251	TLR1A
P00789	N/A
P09206	N/A
Q2HZ96	ATP1B4
Q5ZJF1	COPS3
Q5ZJI7	ARPC1A
Q5ZJY1	PGLS
R4GI40;Q5ZKK4	MESDC2
Q5ZLX0;Q5ZKN2	PGRMC2
R4GLI9	NQO2
