# Supplementary material for: Relation between proteome characterization and semen quality in Italian chicken breeds
Source: PLoS One. 2025 Oct 8;20(10):e0333802. doi: 10.1371/journal.pone.0333802 (PMC12507248; doi:10.1371/journal.pone.0333802)
Supplement: S9 Table — Comparison Mericanel della Brianza (MB) vs Bionda Piemontese (BP) vs Bianca di Saluzzo (BS) vs Pepoi (Pe) vs Robusta Maculata (RM). Protein IDs and the corresponding gene name are indicated for each identified protein (N = 4). (XLSX) [file pone.0333802.s009.xlsx]

## Sheet: S9
Protein IDs	Gene name
A0A1D5NUX7	ADAM20
E1BZ80;A0A1D5P050;A0A1D5P7F1;A0A1D5P053	ARFGEF3
A0A1D5PXP9	TGFBI
A0A1L1RMX4;E1BQA6	C20H20orf96
A0A3Q2UBZ4;A0A1L1RV73	MSLNL
A0A1L1RXA3	UCHL3
A0A1L1RY66;A0A1D5P8M6	MKS1
A0A3S5ZPJ0	PPP6C
E1BWM5;R4GMF5	FUNDC1
E1C7C1	C8B
E1C7H6	SERPINF1
Q5F4B1;F1NAX3	PGP
F1NCZ2	GDI1
Q9DDD4	CLEC3B
