# Supplementary material for: Relation between proteome characterization and semen quality in Italian chicken breeds
Source: PLoS One. 2025 Oct 8;20(10):e0333802. doi: 10.1371/journal.pone.0333802 (PMC12507248; doi:10.1371/journal.pone.0333802)
Supplement: S10 Table — Comparison Mericanel della Brianza (MB) vs Bionda Piemontese (BP) vs Bianca di Saluzzo (BS) vs Pepoi (Pe) vs Robusta Maculata (RM). Protein IDs and the corresponding gene name are indicated for each identified protein (N = 4). (XLSX) [file pone.0333802.s010.xlsx]

## Sheet: S10
Protein IDs	Gene name
A0A1D5PKA7;A0A1D5PU81;A0A3Q3A3S3	DACH1
A0A1D5PQ88	PRKX
A0A1D5Q004	CRAT
A0A1L1RLW1	ALMS1
A0A1L1RZT1	PLVAP
F1NX95;A0A3Q2TVK2;A0A3Q2U0P6	GUF1
A0A3Q2TYH6	N/A
E1C413	ACER3
F1NMN3	LACTB
P43347	TPT1
