# Supplementary material for: Relation between proteome characterization and semen quality in Italian chicken breeds
Source: PLoS One. 2025 Oct 8;20(10):e0333802. doi: 10.1371/journal.pone.0333802 (PMC12507248; doi:10.1371/journal.pone.0333802)
Supplement: S11 Table — Comparison Mericanel della Brianza (MB) vs Bionda Piemontese (BP) vs Bianca di Saluzzo (BS) vs Pepoi (Pe) vs Robusta Maculata (RM). Protein IDs and the corresponding gene name are indicated for each identified protein (N = 4). (XLSX) [file pone.0333802.s011.xlsx]

## Sheet: S11
Protein IDs	Gene name
A0A3Q2UGP1;A0A1D5P246	N/A
A0A1D5P9V0	PKLR
A0A1D5PTE8	GMFB
A0A1L1RUE7	LOC107049719
A0A3Q2TVN1	NEDD9
A0A3Q3APY0;A0A3Q2UCB4	TMEM107
A0A3Q2UCW2	N/A
E1C310	BCAP29
E1C9F5	PITRM1
F1N8W9	DCTN5
F1NLW3	N/A
F1NM49;P29616	MYH15
